# Supplementary material for: Amylases in the Human Vagina
Source: mSphere. 2020 Dec 9;5(6):e00943-20. doi: 10.1128/mSphere.00943-20 (PMC7729256; doi:10.1128/mSphere.00943-20)
Supplement: TABLE S1 [file mSphere.00943-20-st001.xlsx]

## Sheet: NUNN ET AL_AMYLASE_MSP_TableS1_
Table S1: Metadata for women in the study cohort				Table S1 (cont.)
	Average	Range			Average	Range
Age	26.6	19 - 45		Use tobacco products
				Yes	1	4.3
Race/Enthic reporting				No	22	95.7
	N	(%)		Use oral antibiotics < 2 months
Asian	1	4.3		Yes	1	4.3
White	15	65.2		No	22	95.7
Mixed Race	2	8.7		Use topical antibiotics < 2 months
Latina	2	8.7		Yes	1	4.3
Middle Eastern	2	8.7		No	22	95.7
Prefer not to answer	1	4.3		Vaginal conditions
				none	21	91.3
Birth Control				odor	2	8.7
	N	(%)		burning	0	0
No	13	56.5		itching	0	0
Yes	10	43.5		irritation	0	0
FAMa	1	4.3		abnormal discharge	0	0
condoms	1	4.3		Vaginal products
oral pill	7	30.4		none	23	100
nexplanonb	1	4.3		douche	0	0
				vaginal lubricant	0	0
General Questions				vaginal supository	0	0
	N	(%)		Period within the past 12 months
In good health				Yes	21	91.3
Yes	23	100		No	2	8.7
No	0	0		Regular periods
Pregnant				Yes	18	78.3
Yes	0	0		No	4	17.4
No	23	100		Did not repsond	1	4.3
Vaginal intercourse < 48 hrs				Menstrual stage
Yes	0	0		Follicular	8	34.8
No	23	100		Ovulatory	2	8.7
				Luteal	9	39.1
				NA	4	17.4
a Fertility Awareness Management
b Arm implant
