# Supplementary material for: Amylases in the Human Vagina
Source: mSphere. 2020 Dec 9;5(6):e00943-20. doi: 10.1128/mSphere.00943-20 (PMC7729256; doi:10.1128/mSphere.00943-20)
Supplement: TABLE S5 [file mSphere.00943-20-st005.xlsx]

## Sheet: 1_Directory
	Sheet A. Directory (see worksheet tabs)	Description
	Sheet 2. Global Statistics	Results of the global proteomics statistics, it indicates the proteins that are significantly changing in the different donors, the organism of origin, if the sequence come from a given donor, etc.
	Sheet 3. Microbiome proteome	Heatmap of the proteins siginficantly affected in the microbiome (ANOVA p<0.05) then the proteins were sorted based on the microbes to which the protein has been attributed and to the donor's from which the sequenced bacterial genome was derived.
	Sheet 4. Detected amylases	A subset of sheet B, representing the proteins identified as potential "Amylases"
	Sheet 5. Detected Amylases of the family GH13	A subset of sheet B, representing the proteins identified as potential "Amylases" of the family GH13
	Sheet 6. Human proteome modulation	Human proteins only and their Hclust centroids
	Sheet 7. Human Heatmap	Heatmap for the human proteome only with the Hclust cluster and centroids
	Sheet 8. DAVID Enrichment	DAVID enrichment for the human proteins contained in each cluster

## Sheet: 2_Global Statistics
Description						log2(norm-intensities)													Student's T.tests																		ANOVA		Z-scores
Protein IDs	Majority protein IDs	Peptide counts (all)	Fasta headers	Organism [genome from donor #]	Possible Amylase	f02_180911_1	f02_180911_2	f06_180918_1	f06_180918_2	f06_180918_3	f06_180918_4	f06_180918_5	f08_180918_1	f08_180918_5	f12_181009_1	f12_181009_2	f12_181009_3	f12_181009_4	F06_vs_F02_Ttest_p	F06_vs_F02_Ttest_padj	log(F06/F02)	F08_vs_F02_Ttest_p	F08_vs_F02_Ttest_padj	log(F08/F02)	F12_vs_F02_Ttest_p	F12_vs_F02_Ttest_padj	log(F12/F02)	F08_vs_F06_Ttest_p	F08_vs_F06_Ttest_padj	log(F08/F06)	F12_vs_F06_Ttest_p	F12_vs_F06_Ttest_padj	log(F12/F06)	F12_vs_F08_Ttest_p	F12_vs_F08_Ttest_padj	log(F12/F08)	ANOVA_p	ANOVA_padj	Z_scores_f02_180911_1	Z_scores_f02_180911_2	Z_scores_f06_180918_1	Z_scores_f06_180918_2	Z_scores_f06_180918_3	Z_scores_f06_180918_4	Z_scores_f06_180918_5	Z_scores_f08_180918_1	Z_scores_f08_180918_5	Z_scores_f12_181009_1	Z_scores_f12_181009_2
FNCFANLB_00025;CJLJMABO_00381	FNCFANLB_00025;CJLJMABO_00381	2;2	FNCFANLB_00025 putative multidrug resistance ABC transporter ATP-binding/permease protein YheH;CJLJMABO_00381 putative multidrug resistance ABC transporter ATP-binding/permease protein YheH	Lactobacillus crispatus[F08];Lactobacillus crispatus[F12]		-2.23216	0.218	-6.40796	-6.9279	-5.29031	-6.1581	-6.89362	-6.25505	-7.31765	-3.57097	-7.28505	-2.50606	-4.71173	0.127032	0.450447	-5.32849	0.0932347	0.43178	-5.77927	0.133751	0.373018	-3.51137	0.548582	0.728043	-0.450771	0.174224	0.369485	1.81713	0.121778	0.335823	2.2679	0.00653547	0.0223468	1.19038	2.23432	-0.588791	-0.810323	-0.112595	-0.482333	-0.795717	-0.523641	-0.976381	0.619961	-0.962493
LHLBANBO_00864	LHLBANBO_00864	3	LHLBANBO_00864 Oligoendopeptidase F, plasmid	Lactobacillus iners[F06]		-4.05322	-2.06887	-3.46706	-4.55815	-3.96062	-5.13647	-4.20299	-5.55988	-6.2708	-4.97572	-5.53828	-5.41296	-4.94672	0.428803	0.73905	-1.20401	0.182721	0.491494	-2.8543	0.268332	0.51614	-2.15738	0.0510345	0.177717	-1.65029	0.0244432	0.100265	-0.953362	0.266222	0.514091	0.696925	0.00783163	0.025246	0.524729	2.33926	1.06072	0.063011	0.609404	-0.465817	0.387778	-0.852998	-1.50308	-0.318822	-0.83324
MCNAPLHK_00563	MCNAPLHK_00563	1	MCNAPLHK_00563 Exodeoxyribonuclease	Bifidobacterium lacrimalis[F08]		0.512708	0.882859	-0.0526739	-0.363336	0.118367	-0.40998	0.147893	-2.573	-2.06098	0.29055	0.864753	0.611739	1.08836	0.0719117	0.344088	-0.80973	0.014511	0.327318	-3.01478	0.953527	0.975569	0.0160672	0.0368886	0.144999	-2.20505	0.00855872	0.0506417	0.825797	0.0107646	0.0778501	3.03084	6.28835e-06	0.000178412	0.531081	0.866984	0.0180089	-0.26391	0.173225	-0.306238	0.200019	-2.26913	-1.80449	0.329477	0.850553
LOBONEOA_00308;DPIKIJBC_01374	LOBONEOA_00308;DPIKIJBC_01374	6;6	LOBONEOA_00308 Uracil phosphoribosyltransferase;DPIKIJBC_01374 Uracil phosphoribosyltransferase	Lactobacillus jensenii[F12];Lactobacillus gasseri[F02]		-0.595033	0.849721	-1.86161	-2.32659	-4.11439	-1.17358	-2.42952	-5.5438	-6.92722	-5.13766	-4.23129	-5.46727	-6.92352	0.101783	0.408684	-2.50848	0.0239383	0.3552	-6.36285	0.0186298	0.136065	-5.56728	0.0407387	0.155842	-3.85437	0.00523661	0.0368656	-3.0588	0.451806	0.673367	0.795576	0.000391328	0.0030122	1.18909	1.77456	0.675831	0.487407	-0.237071	0.954645	0.445697	-0.81632	-1.37693	-0.651735	-0.284444
LOBONEOA_01454;DPIKIJBC_00632	LOBONEOA_01454;DPIKIJBC_00632	7;4	LOBONEOA_01454 50S ribosomal protein L22;DPIKIJBC_00632 50S ribosomal protein L22	Lactobacillus jensenii[F12];Lactobacillus gasseri[F02]		0.313791	0.200957	-5.92499	-3.09257	-6.14339	-4.25986	-4.32084	-3.70112	-2.72734	-6.14727	-7.24882	-4.80023	-2.73883	0.000864949	0.0375282	-5.00571	0.0851494	0.427473	-3.4716	0.0107925	0.0982875	-5.49116	0.113331	0.297593	1.5341	0.684292	0.817898	-0.485455	0.13737	0.361044	-2.01956	0.0077855	0.0252075	1.81386	1.76519	-0.877054	0.344627	-0.971253	-0.158848	-0.18515	0.0821481	0.502162	-0.972926	-1.44805
LOBONEOA_01475;DPIKIJBC_00653	LOBONEOA_01475;DPIKIJBC_00653	9;6	LOBONEOA_01475 DNA-directed RNA polymerase subunit alpha;DPIKIJBC_00653 DNA-directed RNA polymerase subunit alpha	Lactobacillus jensenii[F12];Lactobacillus gasseri[F02]		-1.5499	-1.07644	-5.38166	-7.31726	-4.94398	-4.05678	-8.68107	-7.77028	-3.74002	-6.28729	-5.27492	-5.92683	-4.25238	0.00378826	0.0732032	-4.76298	0.267436	0.547997	-4.44198	0.00125615	0.033856	-4.12219	0.901796	0.955029	0.321002	0.526507	0.713419	0.640795	0.900351	0.949929	0.319792	0.0406967	0.0885129	1.59226	1.8048	-0.127861	-0.99678	0.0686169	0.466892	-1.60901	-1.20014	0.609091	-0.534411	-0.0799465
LOBONEOA_01452;DPIKIJBC_00630	LOBONEOA_01452;DPIKIJBC_00630	15;10	LOBONEOA_01452 50S ribosomal protein L2;DPIKIJBC_00630 50S ribosomal protein L2	Lactobacillus jensenii[F12];Lactobacillus gasseri[F02]		0.127281	0.136109	-5.30714	-5.0091	-3.70292	-6.98724	-7.65581	-5.80593	-5.75635	-3.76935	-5.6159	-6.26283	-4.51174	0.0011754	0.0418511	-5.86414	0.00194475	0.304012	-5.91283	0.00264068	0.0454772	-5.17165	0.948672	0.978444	-0.0486966	0.46832	0.668209	0.692488	0.275329	0.522687	0.741185	0.00175075	0.00856223	1.98798	1.99167	-0.285504	-0.160821	0.385621	-0.988372	-1.26807	-0.494172	-0.47343	0.35783	-0.414672
LOBONEOA_01465;DPIKIJBC_00643	LOBONEOA_01465;DPIKIJBC_00643	7;4	LOBONEOA_01465 50S ribosomal protein L18;DPIKIJBC_00643 50S ribosomal protein L18	Lactobacillus jensenii[F12];Lactobacillus gasseri[F02]		-0.272672	-0.700887	-5.50034	-8.82849	-9.965	-5.50756	-7.03112	-5.64864	-5.89928	-5.27477	-5.37131	-6.714	-7.3478	0.00113679	0.0411952	-6.87972	0.00571881	0.318497	-5.28718	0.000655575	0.0237834	-5.69019	0.149413	0.35802	1.59254	0.290183	0.503927	1.18953	0.493581	0.706811	-0.403008	0.00243069	0.0108045	1.99914	1.84132	0.0725049	-1.15407	-1.57293	0.0698408	-0.491661	0.0178465	-0.0745252	0.155635	0.120057
LOBONEOA_01449	LOBONEOA_01449	10	LOBONEOA_01449 50S ribosomal protein L3	Lactobacillus gasseri[F02]		1.91052	2.44549	2.50534	2.5074	2.34148	2.83546	2.61699	-5.76302	-4.79018	-1.36344	-6.5334	-3.95615	-7.06868	0.373222	0.703759	0.383327	0.0135987	0.325618	-7.4546	0.011668	0.102465	-6.90842	0.0346128	0.139847	-7.83793	0.011318	0.0607929	-7.29175	0.717845	0.8477	0.546183	0.000112824	0.00122093	0.704879	0.836836	0.8516	0.852107	0.81118	0.933029	0.879139	-1.18793	-0.947962	-0.102699	-1.37796
LOBONEOA_00875	LOBONEOA_00875	13	LOBONEOA_00875 30S ribosomal protein S2	Lactobacillus gasseri[F02]		0.208684	1.2752	0.818201	0.707567	0.32923	0.34593	0.991748	-6.00925	-3.28442	-5.71671	-6.43196	-4.09545	-3.88617	0.878839	0.958376	-0.103408	0.122227	0.445421	-5.38878	0.00367685	0.0546098	-5.77452	0.157768	0.369853	-5.28537	0.00208674	0.0190825	-5.67111	0.828677	0.910784	-0.385741	3.64177e-05	0.000569558	0.698425	1.05106	0.899956	0.863376	0.738282	0.743804	0.957338	-1.35748	-0.456541	-1.26076	-1.49725
LOBONEOA_00247	LOBONEOA_00247	18	LOBONEOA_00247 Enolase 2	Lactobacillus gasseri[F02]		2.29236	3.00065	0.766724	0.415146	0.417711	2.37093	0.619435	-5.65312	-4.87536	-4.72618	-4.33786	-2.4064	-2.5024	0.0363088	0.238431	-1.72851	0.00455105	0.31363	-7.91074	0.000938708	0.028956	-6.13971	0.0013905	0.0162991	-6.18223	0.00144319	0.0150296	-4.4112	0.0701643	0.244693	1.77103	1.35744e-05	0.000304349	1.11006	1.34017	0.614417	0.500196	0.50103	1.13559	0.566565	-1.47126	-1.21858	-1.17011	-1.04396
LOBONEOA_01464	LOBONEOA_01464	11	LOBONEOA_01464 50S ribosomal protein L6	Lactobacillus gasseri[F02]		1.5737	1.94966	0.956002	1.42418	0.712234	0.212527	0.735275	-6.46726	-3.22339	0.964525	-6.34788	-1.72635	-5.17804	0.0326242	0.225199	-0.953636	0.14919	0.465044	-6.607	0.0614339	0.247355	-4.83362	0.173406	0.389346	-5.65337	0.10126	0.258646	-3.87998	0.499718	0.710033	1.77339	0.0160396	0.043051	0.857038	0.977151	0.65969	0.809267	0.581809	0.422159	0.58917	-1.71195	-0.675575	0.662413	-1.67381
LOBONEOA_01384;DPIKIJBC_00970;DPIKIJBC_00670;FNCFANLB_00839	LOBONEOA_01384	13;1;1;1	LOBONEOA_01384 Trehalose import ATP-binding protein SugC	Lactobacillus gasseri[F02]		3.71886	0.756981	-1.09294	-1.31948	-2.84445	-2.11561	-1.57987	-6.6426	-4.25351	-4.04235	-7.75012	-4.19874	-6.46322	0.211685	0.565049	-4.02839	0.0603975	0.404302	-7.68598	0.0552835	0.236192	-7.85153	0.181779	0.399282	-3.65758	0.018438	0.0820167	-3.82314	0.92111	0.958099	-0.165555	0.000591033	0.00405568	2.09305	1.15781	0.573679	0.502148	0.020626	0.250765	0.419928	-1.17867	-0.424296	-0.357621	-1.52838
LOBONEOA_00898;DPIKIJBC_00140;CJLJMABO_01418;DPIKIJBC_00142	LOBONEOA_00898	17;2;1;1	LOBONEOA_00898 Oligopeptide-binding protein AppA	Lactobacillus gasseri[F02]		0.677821	1.27468	-0.322698	-0.431578	0.303375	-1.41628	-1.90931	-4.70712	-2.28777	-1.86863	-5.87831	-6.32311	-2.49708	0.0224845	0.187767	-1.73155	0.151273	0.465357	-4.4737	0.0176953	0.130532	-5.11804	0.238749	0.467361	-2.74215	0.0527837	0.168314	-3.38649	0.7258	0.852272	-0.644338	0.0118802	0.0346294	1.08762	1.33439	0.673955	0.628939	0.932806	0.221814	0.01797	-1.13879	-0.138508	0.0347865	-1.62302
LOBONEOA_00677	LOBONEOA_00677	2	LOBONEOA_00677 Putative NAD(P)H nitroreductase YodC	Lactobacillus gasseri[F02]		-1.58265	-0.250014	-2.47324	-1.92918	-6.32327	-4.80959	-2.53745	-1.75253	-1.60803	-7.48252	-8.43942	-4.52225	-7.43757	0.0638734	0.326448	-2.69821	0.455063	0.672114	-0.763945	0.00641719	0.0737804	-6.05411	0.0821884	0.243648	1.93427	0.0266702	0.105678	-3.3559	0.00804927	0.064695	-5.29016	0.00572324	0.0203299	0.861821	1.35017	0.535461	0.734834	-0.875396	-0.320701	0.511932	0.799569	0.852521	-1.30021	-1.65086
LOBONEOA_00257	LOBONEOA_00257	1	LOBONEOA_00257 Phosphate acetyltransferase	Lactobacillus gasseri[F02]		-3.20228	-1.98231	-3.31949	-5.87057	-5.23838	-5.15392	-5.53497	-5.93866	-4.11701	-6.86242	-6.46216	-10.69	-8.02663	0.0748746	0.347738	-2.43117	0.174508	0.48456	-2.43554	0.00891144	0.0884134	-5.41802	0.997058	0.998638	-0.00436968	0.0431214	0.146812	-2.98685	0.104847	0.308998	-2.98248	0.00776608	0.025163	1.05081	1.59244	0.998774	-0.133825	0.146848	0.184346	0.0151727	-0.164054	0.6447	-0.574176	-0.396471
LOBONEOA_01882	LOBONEOA_01882	17	LOBONEOA_01882 Fructose-bisphosphate aldolase	Lactobacillus gasseri[F02]		2.85471	2.53649	-2.01868	-2.78734	-1.65461	-3.99581	-1.04018	-1.08469	-5.30352	-5.14084	-3.36934	-5.56391	-5.58126	0.000347862	0.0239023	-4.99492	0.217249	0.515492	-5.8897	0.000355252	0.0172785	-7.60944	0.745118	0.862194	-0.894784	0.0095138	0.0540873	-2.61452	0.561508	0.750826	-1.71973	0.00111608	0.00625288	1.8846	1.77203	0.16071	-0.111192	0.289493	-0.538671	0.506838	0.491092	-1.00125	-0.943711	-0.317068
LOBONEOA_00245	LOBONEOA_00245	25	LOBONEOA_00245 Phosphoglycerate kinase	Lactobacillus gasseri[F02]		3.1792	3.46866	-5.27527	-1.60973	-4.80347	-2.40152	-2.21359	-2.74927	-7.16894	-7.03948	-6.16865	-5.16246	-4.5613	0.000695853	0.0338444	-6.58465	0.164653	0.4744	-8.28303	0.000262187	0.0157469	-9.0569	0.579377	0.749163	-1.69839	0.0321287	0.119873	-2.47226	0.786384	0.890163	-0.773869	0.000885151	0.00537404	1.87911	1.96345	-0.5844	0.483684	-0.446924	0.252968	0.307728	0.15164	-1.13619	-1.09846	-0.844718
LOBONEOA_00017	LOBONEOA_00017	5	LOBONEOA_00017 hypothetical protein	Lactobacillus gasseri[F02]		0.618653	1.32209	-3.9849	-2.42172	-3.19065	-5.7639	-5.18538	-2.0454	-4.97647	-5.13183	-6.17916	-8.26228	-6.5506	0.000873705	0.0375282	-5.07968	0.185409	0.492914	-4.4813	0.000540187	0.0217351	-7.50134	0.756516	0.868796	0.598379	0.0317107	0.118942	-2.42166	0.24989	0.497308	-3.02004	0.00121873	0.00664298	1.65406	1.90703	-0.00144328	0.560702	0.28418	-0.641198	-0.433155	0.696032	-0.358025	-0.413897	-0.790532
LOBONEOA_01825	LOBONEOA_01825	19	LOBONEOA_01825 6-phospho-alpha-glucosidase 1	Lactobacillus gasseri[F02]	+	2.85426	2.74896	0.518212	-0.12687	-1.10068	0.654021	1.0614	-2.07553	-3.52262	-1.96526	-3.16484	-1.62427	-1.78808	0.00210407	0.0539299	-2.60039	0.0804063	0.421358	-5.60068	0.000635018	0.0234882	-4.93722	0.0933302	0.261857	-3.00029	0.00270001	0.0230699	-2.33683	0.519945	0.722082	0.663465	0.000100282	0.00114394	1.66846	1.61729	0.53332	0.219861	-0.253336	0.599313	0.79727	-0.727037	-1.43021	-0.673453	-1.25636
LOBONEOA_01378	LOBONEOA_01378	5	LOBONEOA_01378 Ribose-phosphate pyrophosphokinase	Lactobacillus gasseri[F02]		-0.170806	-0.723699	-5.41211	-5.13744	-4.08239	-2.22218	-3.19385	-5.66426	-6.94345	-4.87971	-5.93515	-6.87642	-6.94326	0.00291952	0.0655928	-3.56234	0.0388147	0.381411	-5.8566	0.000513053	0.0212222	-5.71138	0.0804632	0.240304	-2.29426	0.0267068	0.105683	-2.14904	0.871502	0.933285	0.145218	0.000925648	0.00551184	1.88711	1.64474	-0.41046	-0.290059	0.172432	0.98787	0.561931	-0.520995	-1.08174	-0.17708	-0.639743
LOBONEOA_01668	LOBONEOA_01668	1	LOBONEOA_01668 PTS system fructose-specific EIIABC component	Lactobacillus gasseri[F02]		-3.16841	-2.85524	-6.65616	-3.55575	-5.53053	-3.73518	-6.05652	-5.24591	-7.29468	-7.11815	-8.21157	-6.41788	-7.08709	0.0266006	0.202401	-2.095	0.187015	0.493283	-3.25847	0.000622135	0.0234502	-4.19684	0.443035	0.655591	-1.16347	0.0260156	0.104134	-2.10184	0.520905	0.722702	-0.938377	0.0113446	0.0334074	1.38254	1.55986	-0.592193	1.16323	0.0451273	1.06164	-0.252683	0.206279	-0.953719	-0.853767	-1.47285
LOBONEOA_01271	LOBONEOA_01271	3	LOBONEOA_01271 D-alanine--D-alanine ligase A	Lactobacillus gasseri[F02]		-1.23511	-2.00759	-5.58986	-3.39213	-5.87172	-5.85351	-5.6994	-5.33388	-3.40014	-7.33788	-6.47683	-6.47279	-8.81594	0.00388442	0.073472	-3.65997	0.180322	0.489759	-2.74566	0.00126979	0.033856	-5.65451	0.508686	0.703577	0.914314	0.0314973	0.118342	-1.99454	0.142034	0.366769	-2.90885	0.00133076	0.00705908	1.85448	1.49238	-0.186831	0.843366	-0.318953	-0.310418	-0.23818	-0.0668401	0.839612	-1.00623	-0.602602
LOBONEOA_00882	LOBONEOA_00882	1	LOBONEOA_00882 hypothetical protein	Lactobacillus gasseri[F02]		0.837241	0.189694	-4.30815	-5.62986	-3.10127	-3.60366	-5.38392	-5.8049	-4.95426	-3.77989	-5.12339	-7.5183	-8.48393	0.000543494	0.032643	-4.91884	0.0102884	0.319665	-5.89305	0.00604561	0.0714236	-6.73984	0.21216	0.437365	-0.974207	0.195344	0.39715	-1.821	0.508426	0.716267	-0.846795	0.00333984	0.0136492	1.97723	1.73083	0.0192799	-0.483667	0.478529	0.287355	-0.39008	-0.550273	-0.226583	0.220295	-0.29094
LOBONEOA_01031;DPIKIJBC_00494	LOBONEOA_01031	3;1	LOBONEOA_01031 Methionine aminopeptidase 1	Lactobacillus gasseri[F02]		-2.55031	-3.27117	-2.17734	-5.79914	-5.905	-4.54576	-5.18925	-7.39568	-7.63026	-6.58064	-5.7996	-6.08231	-7.19576	0.0655469	0.330799	-1.81256	0.0327057	0.369419	-4.60223	0.00891852	0.0884134	-3.50384	0.0140369	0.0736105	-2.78968	0.068338	0.198859	-1.69128	0.0321464	0.15331	1.0984	0.00720303	0.0239524	1.58913	1.18629	1.79755	-0.226389	-0.285548	0.474023	0.114428	-1.11857	-1.24966	-0.663109	-0.226651
LOBONEOA_00233	LOBONEOA_00233	6	LOBONEOA_00233 Phosphoglucomutase	Lactobacillus gasseri[F02]		-1.97802	-1.38891	-2.34761	-6.94144	-5.58914	-5.4409	-6.32076	-4.37579	-6.86572	-7.01296	-8.72804	-7.71774	-4.56843	0.00830862	0.109773	-3.64451	0.179475	0.489759	-3.93729	0.00655527	0.0747773	-5.32333	0.861949	0.93413	-0.29278	0.203315	0.405598	-1.67882	0.456507	0.677733	-1.38604	0.0339737	0.0769932	1.45955	1.71615	1.29856	-0.702388	-0.113361	-0.0487932	-0.432037	0.415143	-0.669404	-0.733539	-1.48058
LOBONEOA_01461	LOBONEOA_01461	7	LOBONEOA_01461 50S ribosomal protein L5	Lactobacillus gasseri[F02]		-0.0705327	1.2662	-4.30294	-5.63672	-6.58844	-5.0314	-5.66838	-7.19286	-8.18834	-6.78009	-6.86276	-5.0964	-9.56896	0.0245647	0.196501	-6.04341	0.0128576	0.325618	-8.28843	0.0029883	0.0495127	-7.67489	0.0563697	0.18982	-2.24502	0.177852	0.374132	-1.63148	0.590601	0.769612	0.613544	0.000290288	0.00245194	1.76251	2.20766	0.35308	-0.0910847	-0.408016	0.110492	-0.101628	-0.609293	-0.9408	-0.471839	-0.499369
LOBONEOA_00050	LOBONEOA_00050	8	LOBONEOA_00050 Glutamyl-tRNA(Gln) amidotransferase subunit A	Lactobacillus gasseri[F02]		-3.1775	-2.53615	-5.12796	-3.20253	-6.66343	-6.73313	-4.37851	-8.58641	-6.05859	-6.31697	-6.24823	-7.77109	-6.89423	0.0252372	0.199109	-2.36429	0.157902	0.469445	-4.46568	0.00261663	0.0453658	-3.9508	0.306758	0.541211	-2.10139	0.0837083	0.227576	-1.58652	0.754662	0.868507	0.514871	0.0167623	0.0445584	1.33929	1.68406	0.29076	1.32583	-0.534682	-0.572149	0.69365	-1.56844	-0.209531	-0.348428	-0.311474
LOBONEOA_00464	LOBONEOA_00464	36	LOBONEOA_00464 Pyruvate kinase	Lactobacillus gasseri[F02]		3.75638	4.04633	-4.40935	-5.39548	-7.91762	0.619533	-4.93685	-2.75909	-5.5484	-7.26374	-5.70024	-7.59323	-3.36397	0.00379096	0.0732032	-8.30931	0.106059	0.435343	-8.0551	0.00170032	0.0368902	-9.88165	0.905099	0.957172	0.25421	0.385825	0.601714	-1.57234	0.392637	0.627448	-1.82655	0.00732886	0.0242433	1.82779	1.90009	-0.20821	-0.454088	-1.08295	1.04567	-0.339735	0.203256	-0.492215	-0.91991	-0.530074
LOBONEOA_00873;DPIKIJBC_00388	LOBONEOA_00873	4;1	LOBONEOA_00873 Uridylate kinase	Lactobacillus gasseri[F02]		-3.12492	-3.31294	-4.9659	-3.24753	-5.06938	-5.71981	-4.2602	-4.32921	-5.61159	-6.03748	-6.31394	-7.37289	-5.13175	0.0256022	0.200038	-1.43364	0.217233	0.515492	-1.75147	0.00623296	0.0725976	-2.99509	0.719563	0.843205	-0.317836	0.0428136	0.145876	-1.56145	0.249438	0.496879	-1.24361	0.0196104	0.0503456	1.43111	1.28458	-0.00354422	1.33556	-0.0841886	-0.591061	0.546394	0.492613	-0.50672	-0.838611	-1.05406
LOBONEOA_01451	LOBONEOA_01451	4	LOBONEOA_01451 50S ribosomal protein L23	Lactobacillus gasseri[F02]		1.41445	1.97552	-4.80186	-4.89391	-5.44003	-6.14705	-6.19487	-5.76657	-8.00601	-6.19184	-6.77177	-6.92117	-8.28954	0.000178322	0.0183548	-7.19053	0.0680858	0.409717	-8.58127	8.00745e-05	0.00886025	-8.73857	0.422217	0.639088	-1.39074	0.0305356	0.115513	-1.54803	0.913061	0.956533	-0.157292	5.85306e-06	0.000173938	2.04169	2.21809	0.087315	0.0583748	-0.113321	-0.335603	-0.350638	-0.215982	-0.92005	-0.349686	-0.532014
LOBONEOA_01594	LOBONEOA_01594	4	LOBONEOA_01594 Catabolite control protein A	Lactobacillus gasseri[F02]		-2.78977	-1.6125	-6.07431	-3.96934	-3.43391	-3.95513	-3.96309	-6.54786	-6.30846	-8.18702	-6.40127	-4.97784	-3.61456	0.0897699	0.382776	-2.07802	0.0778022	0.416225	-4.22702	0.0347338	0.186318	-3.59404	0.0081969	0.0501348	-2.149	0.228929	0.437873	-1.51602	0.565638	0.753843	0.632986	0.0365416	0.0813956	1.0696	1.70983	-0.716644	0.428105	0.719293	0.435835	0.431505	-0.974175	-0.843984	-1.86561	-0.894454
LOBONEOA_01334	LOBONEOA_01334	14	LOBONEOA_01334 2,3-bisphosphoglycerate-dependent phosphoglycerate mutase	Lactobacillus gasseri[F02]		-0.826041	0.0937798	-4.47934	-5.41716	-5.35077	-1.72538	-6.09291	-4.12528	-4.51095	-5.96417	-6.39018	-6.58885	-5.44246	0.0054446	0.0876241	-4.24698	0.043449	0.389737	-3.95198	0.0155862	0.121156	-5.73029	0.725942	0.847986	0.294998	0.127298	0.301456	-1.4833	0.00620049	0.0542359	-1.7783	0.00295551	0.0124582	1.62225	2.04321	-0.0496992	-0.478897	-0.448512	1.21067	-0.788156	0.112338	-0.0641633	-0.729237	-0.924204
LOBONEOA_01481	LOBONEOA_01481	4	LOBONEOA_01481 50S ribosomal protein L13	Lactobacillus gasseri[F02]		0.339204	0.217804	-5.52668	-5.14114	-2.68452	-1.97906	-5.6892	-5.29556	-6.41033	-6.93215	-6.47273	-4.6273	-4.41207	0.00437902	0.0787867	-4.48262	0.0551055	0.401094	-6.13145	0.00254305	0.0448428	-5.88957	0.152503	0.361338	-1.64882	0.20484	0.407288	-1.40694	0.791893	0.893361	0.241881	0.00431469	0.0165627	1.86449	1.81464	-0.544379	-0.386054	0.622777	0.912482	-0.611119	-0.449468	-0.907254	-1.12155	-0.932881
LOBONEOA_00327	LOBONEOA_00327	15	LOBONEOA_00327 30S ribosomal protein S4	Lactobacillus gasseri[F02]		1.87053	1.56891	-5.63183	-2.95248	-3.47922	-2.28136	-2.29762	-2.0299	-4.48815	-3.70469	-4.52298	-6.86817	-3.78757	0.000881819	0.0375282	-5.04822	0.149545	0.465044	-4.97875	0.00250679	0.044738	-6.44057	0.965463	0.985958	0.0694756	0.195852	0.397235	-1.39235	0.426606	0.655792	-1.46183	0.0032566	0.0133957	1.94504	1.82383	-1.06985	0.00687245	-0.204802	0.276568	0.270031	0.377618	-0.610251	-0.295412	-0.624248
LOBONEOA_01326;LOBONEOA_01327	LOBONEOA_01326	4;1	LOBONEOA_01326 hypothetical protein	Lactobacillus gasseri[F02]		-0.279865	-0.215946	-6.38338	-3.73905	-7.86815	-4.81432	-4.73473	-7.39514	-6.62752	-8.58597	-4.71709	-7.13068	-6.95114	0.00190598	0.0521442	-5.26002	0.0348966	0.371464	-6.76342	0.00367674	0.0546098	-6.59831	0.126812	0.320301	-1.5034	0.257146	0.469199	-1.33829	0.861412	0.929563	0.16511	0.00243138	0.0108045	1.9002	1.9242	-0.391014	0.601649	-0.948386	0.198001	0.227877	-0.770823	-0.482662	-1.21785	0.234501
LOBONEOA_00093	LOBONEOA_00093	1	LOBONEOA_00093 hypothetical protein	Lactobacillus gasseri[F02]		-1.13879	-1.19319	-5.00919	-3.69612	-5.83861	-4.81251	-7.1877	-5.22023	-3.94483	-7.46984	-6.21663	-6.84876	-5.95115	0.00201816	0.0529603	-4.14283	0.116935	0.443502	-3.41653	0.000493424	0.020799	-5.4556	0.464435	0.671784	0.726298	0.0971338	0.251706	-1.31277	0.134869	0.357443	-2.03907	0.00106698	0.00606219	1.87995	1.85321	-0.0223783	0.623006	-0.430044	0.0742883	-1.09313	-0.126106	0.500764	-1.23181	-0.615847
LOBONEOA_01385	LOBONEOA_01385	21	LOBONEOA_01385 Cyclodextrin-binding protein	Lactobacillus gasseri[F02]		3.10469	3.46556	-4.59183	-4.77808	-6.66588	-1.40095	-4.6735	-7.65638	-4.67828	-6.01072	-5.09514	-4.95735	-6.68811	0.000607377	0.03273	-7.70717	0.0954302	0.43178	-9.45246	4.8055e-05	0.00769912	-8.97296	0.430769	0.646299	-1.74528	0.229847	0.439008	-1.26578	0.802804	0.899052	0.479498	0.000355335	0.00282862	1.98924	2.09181	-0.198249	-0.251186	-0.787733	0.708658	-0.221461	-1.06925	-0.222821	-0.601524	-0.3413
LOBONEOA_01456;DPIKIJBC_00634	LOBONEOA_01456	5;2	LOBONEOA_01456 50S ribosomal protein L16	Lactobacillus gasseri[F02]		0.935455	1.89843	1.62922	1.03678	1.72758	0.446247	1.40008	-3.80635	-5.10374	-1.22457	0.245093	0.684847	0.511098	0.790398	0.924254	-0.168962	0.0228037	0.354542	-5.87199	0.136593	0.375972	-1.36283	0.0465379	0.167734	-5.70303	0.0638995	0.190322	-1.19386	0.0296842	0.145919	4.50916	3.43895e-05	0.000547511	0.418868	0.863975	0.73954	0.465703	0.785002	0.192747	0.633628	-1.77289	-2.37256	-0.579536	0.099769
LOBONEOA_01426	LOBONEOA_01426	6	LOBONEOA_01426 hypothetical protein	Lactobacillus gasseri[F02]		-0.0480828	-0.566197	-6.61416	-5.28082	-5.14888	-4.68806	-5.70795	-7.13107	-5.73718	-5.56463	-5.36698	-7.20147	-8.53958	0.000208266	0.0200388	-5.18083	0.0466321	0.397232	-6.12699	0.0019801	0.0394015	-6.36103	0.380197	0.603849	-0.946154	0.218844	0.425013	-1.18019	0.832655	0.913545	-0.234038	0.000371681	0.00291677	2.13476	1.92006	-0.586174	-0.0336478	0.0210268	0.211987	-0.210649	-0.80038	-0.222762	-0.151259	-0.0693527
LOBONEOA_00246;DPIKIJBC_00053	LOBONEOA_00246	15;2	LOBONEOA_00246 Triosephosphate isomerase	Lactobacillus gasseri[F02]		3.21952	2.75009	-7.47088	-3.33208	-6.51138	-7.38224	-4.57298	-7.10875	-1.6499	-7.45957	-6.965	-5.35986	-8.24278	0.000240111	0.021185	-8.83871	0.223785	0.519902	-7.36413	0.000172081	0.0133039	-9.9916	0.684729	0.822865	1.47458	0.296207	0.511738	-1.15289	0.507995	0.716267	-2.62747	0.00115645	0.00641218	2.03019	1.90866	-0.73759	0.333962	-0.489171	-0.71464	0.0126889	-0.643833	0.769483	-0.73466	-0.606615
LOBONEOA_01158	LOBONEOA_01158	4	LOBONEOA_01158 6-phosphogluconate dehydrogenase, decarboxylating	Lactobacillus gasseri[F02]		-3.58661	-1.50192	-4.55084	-6.54558	-3.85201	-5.11568	-4.97664	-5.86837	-8.20266	-8.39243	-6.52082	-4.37034	-5.09699	0.215521	0.567795	-2.46389	0.104473	0.434993	-4.49125	0.0961138	0.31418	-3.55088	0.30644	0.541211	-2.02737	0.328151	0.547247	-1.087	0.580637	0.763942	0.940369	0.0467831	0.0987421	0.898366	2.0073	0.38545	-0.675631	0.757185	0.0849919	0.158951	-0.315397	-1.5571	-1.65805	-0.66246
LOBONEOA_01566	LOBONEOA_01566	28	LOBONEOA_01566 60 kDa chaperonin	Lactobacillus gasseri[F02]		1.13577	1.28833	-5.11351	-0.978473	-6.24196	-4.42863	-1.21885	-4.99432	-4.97245	-3.22631	-4.34992	-5.0315	-6.07943	0.0103955	0.12374	-4.80833	0.00666939	0.318497	-6.19543	0.00201006	0.0395401	-5.88384	0.26105	0.494397	-1.3871	0.410552	0.624434	-1.07551	0.638843	0.799211	0.311597	0.0152296	0.0415319	1.74579	1.80449	-0.659059	0.932184	-1.09331	-0.395503	0.839683	-0.613192	-0.604779	0.0671728	-0.365215
LOBONEOA_01468	LOBONEOA_01468	3	LOBONEOA_01468 50S ribosomal protein L15	Lactobacillus gasseri[F02]		0.627642	0.456659	-3.29102	-4.91391	-5.19034	-4.47899	-7.16145	-6.33423	-5.7305	-4.67538	-5.92259	-8.71836	-4.45173	0.000802241	0.0362318	-5.54929	0.0194286	0.344386	-6.57452	0.00679068	0.0757067	-6.48417	0.201602	0.424295	-1.02523	0.456615	0.659158	-0.934875	0.934618	0.96339	0.0903498	0.00324651	0.013379	1.96772	1.90334	0.492366	-0.118642	-0.222716	0.0451015	-0.964827	-0.653384	-0.426084	-0.0288376	-0.498405
LOBONEOA_00313	LOBONEOA_00313	10	LOBONEOA_00313 ATP synthase subunit alpha	Lactobacillus gasseri[F02]		-1.31868	-1.0547	-7.12141	-7.82826	-4.78973	-7.15373	-4.98468	-5.23766	-5.39111	-9.99682	-6.1511	-6.43394	-6.33783	0.000862336	0.0375282	-5.18887	0.00397132	0.31363	-4.1277	0.00663176	0.0751166	-6.04323	0.163255	0.376857	1.06118	0.474685	0.674465	-0.85436	0.12956	0.349229	-1.91554	0.0049011	0.0181525	1.79562	1.90438	-0.595151	-0.886379	0.365519	-0.608465	0.285199	0.180969	0.117746	-1.77984	-0.195377
LOBONEOA_01241	LOBONEOA_01241	2	LOBONEOA_01241 hypothetical protein	Lactobacillus gasseri[F02]		3.85717	3.86728	-1.29585	-7.61832	-5.62125	-8.28803	-0.961428	-4.35465	-8.48298	-4.45414	-5.42487	-5.90466	-6.5976	0.00507017	0.0843631	-8.6192	0.126138	0.447607	-10.281	0.000235532	0.0156096	-9.45754	0.578632	0.748838	-1.66184	0.626332	0.781546	-0.838342	0.75881	0.871127	0.823499	0.00781488	0.0252104	1.87809	1.88052	0.637616	-0.884372	-0.403623	-1.04559	0.718121	-0.0987188	-1.09252	-0.122669	-0.356349
LOBONEOA_01642	LOBONEOA_01642	2	LOBONEOA_01642 putative endopeptidase	Lactobacillus gasseri[F02]		1.5833	2.61491	-5.33774	-6.07865	-5.15884	-3.58755	-5.11791	-3.7466	-4.6866	-5.56998	-7.88056	-6.86836	-3.25682	0.00427549	0.0778737	-7.15524	0.0123144	0.319665	-6.3157	0.00212775	0.0404181	-7.99303	0.279327	0.512303	0.839537	0.480356	0.679251	-0.837794	0.204808	0.448415	-1.67733	0.000431336	0.00322482	1.86716	2.20704	-0.41308	-0.657184	-0.354137	0.163549	-0.340652	0.111147	-0.198552	-0.489595	-1.25085
LOBONEOA_01360	LOBONEOA_01360	2	LOBONEOA_01360 Lichenan-specific phosphotransferase enzyme IIB component	Lactobacillus gasseri[F02]		0.499846	-0.720373	-5.34301	-4.0331	-5.21946	-5.90147	-5.22664	-4.96841	-8.19788	-7.33707	-5.19399	-5.19724	-6.15728	0.034944	0.233413	-5.03447	0.121994	0.445421	-6.47288	0.0096142	0.0926526	-5.86113	0.534163	0.718385	-1.43841	0.22146	0.42784	-0.826659	0.770945	0.87966	0.611751	0.000672169	0.00444696	2.25688	1.74172	-0.209894	0.343133	-0.157733	-0.445667	-0.160762	-0.0517436	-1.41518	-1.05176	-0.146979
LOBONEOA_01466	LOBONEOA_01466	8	LOBONEOA_01466 30S ribosomal protein S5	Lactobacillus gasseri[F02]		-0.0724265	-1.94409	-4.21179	-6.56606	-2.91123	-5.58057	-6.08628	-9.39463	-4.10261	-6.06468	-5.48001	-5.07221	-6.65188	0.064825	0.328278	-4.06293	0.248836	0.533599	-5.74036	0.0895176	0.301526	-4.80894	0.639275	0.796167	-1.67743	0.360286	0.581989	-0.746007	0.784698	0.889391	0.931424	0.0312378	0.0718519	2.06146	1.26777	0.30614	-0.692199	0.857653	-0.274296	-0.488748	-1.89167	0.352441	-0.479587	-0.231652
LOBONEOA_01849;DPIKIJBC_00773;DPIKIJBC_01317	LOBONEOA_01849	5;1;1	LOBONEOA_01849 Putative binding protein MsmE	Lactobacillus gasseri[F02]		-1.4846	-1.37978	-6.08214	-4.55962	-3.75303	-6.05511	-4.08919	-6.55292	-6.25915	-4.40339	-5.98418	-4.98739	-7.19703	0.00197455	0.0529603	-3.47563	0.00896897	0.319665	-4.97385	0.00607259	0.0714236	-4.21081	0.0363359	0.143977	-1.49821	0.383989	0.600351	-0.735177	0.304629	0.552505	0.763036	0.00334714	0.0136539	1.82999	1.88733	-0.685082	0.147805	0.589046	-0.670297	0.405152	-0.942622	-0.781913	0.233274	-0.631495
LOBONEOA_01351	LOBONEOA_01351	8	LOBONEOA_01351 Acid shock protein	Lactobacillus gasseri[F02]		0.901234	1.55188	-5.61911	-5.7934	-4.48071	-1.29759	-7.99946	-6.20158	0.569237	-5.94241	-4.71389	-5.4963	-6.90072	0.00356692	0.0720963	-6.26461	0.442495	0.663668	-4.04273	0.000298701	0.0159947	-6.98989	0.628861	0.787366	2.22188	0.566224	0.740107	-0.725275	0.542683	0.738597	-2.94716	0.0333727	0.0757864	1.50575	1.70747	-0.515733	-0.569769	-0.162798	0.824056	-1.25371	-0.696313	1.40282	-0.615965	-0.235091
LOBONEOA_01737	LOBONEOA_01737	3	LOBONEOA_01737 PTS system mannose-specific EIIAB component	Lactobacillus gasseri[F02]		-2.61538	-2.37274	-3.31388	-4.69266	-3.05274	-5.30931	-5.37581	-9.17076	-8.00065	-5.01843	-4.34581	-5.7901	-4.86785	0.018046	0.167798	-1.85482	0.0519421	0.401081	-6.09164	0.00186985	0.0384928	-2.51148	0.0168615	0.0831983	-4.23682	0.295298	0.510941	-0.656666	0.0539535	0.211701	3.58016	0.000364108	0.00288807	1.16398	1.28667	0.810799	0.113632	0.942841	-0.198169	-0.231793	-2.15066	-1.55901	-0.0510887	0.289015
LOBONEOA_00761	LOBONEOA_00761	5	LOBONEOA_00761 Choloylglycine hydrolase	Lactobacillus gasseri[F02]		-0.384204	-0.647232	-6.37877	-8.05481	-3.34012	-4.3895	-5.65823	-5.19142	-2.1688	-6.89337	-3.08007	-9.33659	-5.55548	0.00304493	0.067568	-5.04857	0.281663	0.557149	-3.16439	0.0216328	0.148047	-5.70066	0.408211	0.62582	1.88418	0.688598	0.820616	-0.65209	0.306859	0.552877	-2.53627	0.048224	0.100726	1.59039	1.49342	-0.619475	-1.23734	0.500703	0.113857	-0.353854	-0.181766	0.932507	-0.809181	0.59657
LOBONEOA_00219	LOBONEOA_00219	7	LOBONEOA_00219 Ribosome hibernation promotion factor	Lactobacillus gasseri[F02]		3.613	3.45613	-8.57823	-5.00365	-5.41196	-6.51567	-3.71173	0.029508	-5.67447	-5.54819	-9.00392	-6.04598	-5.38485	0.000303606	0.022396	-9.37882	0.268265	0.548977	-6.35705	0.00121363	0.0335046	-10.0303	0.473856	0.679834	3.02177	0.597916	0.759145	-0.651484	0.408429	0.639906	-3.67325	0.00151414	0.00777444	1.91633	1.87754	-1.09821	-0.214316	-0.315279	-0.588196	0.105138	1.03024	-0.380191	-0.348965	-1.20347
LOBONEOA_00382	LOBONEOA_00382	1	LOBONEOA_00382 30S ribosomal protein S20	Lactobacillus gasseri[F02]		0.611244	1.07292	-6.49031	-3.02934	-3.44516	-7.08823	-6.22266	-4.28041	-6.2061	-6.31601	-6.24426	-5.26669	-5.75116	0.00135638	0.0458431	-6.09722	0.0854308	0.427473	-6.08534	0.000191826	0.013869	-6.73661	0.993216	0.996463	0.0118842	0.499065	0.693189	-0.639391	0.619929	0.788903	-0.651275	0.00153329	0.00782898	1.91894	2.09186	-0.740981	0.555342	0.399597	-0.964935	-0.640731	0.0867466	-0.634527	-0.675695	-0.648823
LOBONEOA_01633	LOBONEOA_01633	5	LOBONEOA_01633 Exodeoxyribonuclease	Lactobacillus gasseri[F02]		-1.13456	-1.179	-5.74488	-3.67958	-5.30555	-8.66969	-5.42278	-5.83222	-5.02365	-6.74528	-6.08242	-6.91549	-5.76536	0.00469643	0.0818362	-4.60772	0.0593877	0.402527	-4.27116	0.000286953	0.0159083	-5.22036	0.72524	0.847614	0.336561	0.506149	0.699631	-0.612641	0.192387	0.433336	-0.949202	0.00572129	0.0203299	1.90821	1.88731	-0.259835	0.711388	-0.0532345	-1.63525	-0.108367	-0.300908	0.0793298	-0.730281	-0.418566
LOBONEOA_01119	LOBONEOA_01119	20	LOBONEOA_01119 Aminopeptidase C	Lactobacillus gasseri[F02]		3.32739	4.39006	-3.01877	-1.04071	-3.27227	-6.67802	-3.03792	0.893499	-3.29407	-4.89774	-3.36392	-3.57834	-4.08294	0.00105872	0.0403955	-7.26826	0.233577	0.524663	-5.05901	0.00797485	0.0822766	-7.83946	0.47025	0.677294	2.20925	0.582287	0.750783	-0.571197	0.406598	0.639228	-2.78045	0.00271941	0.0116629	1.70598	2.03835	-0.278846	0.339815	-0.358128	-1.42331	-0.284834	0.944759	-0.364947	-0.866511	-0.386794
LOBONEOA_01519	LOBONEOA_01519	6	LOBONEOA_01519 50S ribosomal protein L11	Lactobacillus gasseri[F02]		-1.54535	-1.56625	-3.98751	-4.83276	-4.84715	-6.57821	-4.05098	-6.59027	-4.21877	-4.64928	-5.90865	-5.84468	-5.214	0.00210797	0.0539299	-3.30352	0.190237	0.494993	-3.84872	0.000976532	0.0294022	-3.84835	0.727899	0.849706	-0.545196	0.360291	0.581989	-0.544831	0.999806	0.999806	0.000364969	0.00588459	0.0207283	1.90253	1.88952	0.382774	-0.143224	-0.152181	-1.22942	0.343273	-1.23692	0.238859	-0.0290479	-0.812748
LOBONEOA_00169	LOBONEOA_00169	1	LOBONEOA_00169 hypothetical protein	Lactobacillus gasseri[F02]		-2.28567	-1.5085	-5.66385	-7.87812	-4.57069	-3.65292	-6.571	-5.12017	-8.3688	-6.50672	-5.8439	-5.95507	-6.43894	0.00637243	0.0962607	-3.77023	0.19019	0.494993	-4.8474	0.0284992	0.171616	-4.28907	0.627178	0.786817	-1.07717	0.528596	0.714807	-0.518845	0.789335	0.892194	0.558327	0.0200338	0.0513134	1.5657	1.95484	-0.125784	-1.23448	0.421575	0.881111	-0.58	0.146443	-1.48017	-0.547815	-0.215934
LOBONEOA_01821;CJLJMABO_00541	LOBONEOA_01821	3;1	LOBONEOA_01821 S-ribosylhomocysteine lyase	Lactobacillus gasseri[F02]		-1.1876	-1.98641	-6.69127	-6.13953	-6.37358	-2.75068	-5.42678	-6.23356	-5.53892	-5.09306	-6.91667	-7.23327	-4.68024	0.00517795	0.0851956	-3.88937	0.015669	0.332005	-4.29924	0.00440323	0.0599177	-4.39381	0.627146	0.786817	-0.409871	0.614827	0.773075	-0.504445	0.903016	0.950927	-0.0945738	0.0181518	0.0475103	2.01025	1.59942	-0.820311	-0.536549	-0.656927	1.20635	-0.169982	-0.584912	-0.227653	0.00165402	-0.93624
LOBONEOA_01217	LOBONEOA_01217	3	LOBONEOA_01217 Choloylglycine hydrolase	Lactobacillus gasseri[F02]		-1.1904	-0.0975316	-5.63828	-5.63912	-7.5453	-4.42424	-5.72746	-6.61492	-6.8673	-7.34026	-5.30979	-7.15592	-5.34989	0.00702145	0.0999258	-5.15092	0.0463827	0.397232	-6.09715	0.0051422	0.0657168	-5.645	0.132979	0.328807	-0.94623	0.530752	0.715643	-0.494081	0.480323	0.698393	0.452148	0.000481165	0.00349121	1.80843	2.28935	-0.148847	-0.149214	-0.988027	0.385391	-0.188089	-0.578612	-0.689675	-0.897796	-0.00429278
LOBONEOA_00764	LOBONEOA_00764	29	LOBONEOA_00764 Enolase 2	Lactobacillus gasseri[F02]		3.07602	3.27287	-8.67219	-4.51518	-6.78434	-0.245888	-7.50616	-2.34373	-6.24497	-4.3905	-5.93592	-4.70027	-9.10487	0.00415723	0.0763963	-8.7192	0.161844	0.471765	-7.46879	0.00319719	0.0510625	-9.20734	0.65493	0.802747	1.2504	0.798341	0.890713	-0.48814	0.531399	0.729746	-1.73854	0.0158744	0.0427212	1.78576	1.83433	-1.11309	-0.0873523	-0.647263	0.966086	-0.825372	0.448449	-0.514175	-0.0565882	-0.437919
LOBONEOA_00171	LOBONEOA_00171	17	LOBONEOA_00171 Glutamine synthetase	Lactobacillus gasseri[F02]		1.07834	0.608421	-5.9165	-5.22247	-5.00647	-4.4193	-5.98706	-4.34256	-6.25561	-7.64389	-4.80693	-6.10488	-4.47554	7.19719e-05	0.0117981	-6.15374	0.0833297	0.425647	-6.14247	0.00160666	0.0368271	-6.60119	0.99259	0.996255	0.0112749	0.595915	0.757908	-0.447445	0.73529	0.855914	-0.45872	0.000226531	0.00206727	2.18955	2.00509	-0.5562	-0.283767	-0.198978	0.0315095	-0.583897	0.061632	-0.689313	-1.23427	-0.120649
LOBONEOA_01448	LOBONEOA_01448	6	LOBONEOA_01448 30S ribosomal protein S10	Lactobacillus gasseri[F02]		-0.697059	-0.842961	-5.90846	-5.38347	-5.04594	-6.33168	-6.00015	-6.60793	-6.75059	-5.2289	-7.39568	-5.82468	-6.24441	9.3602e-06	0.00643263	-4.96393	0.000299014	0.285366	-5.90925	0.0010763	0.0313402	-5.40341	0.012828	0.0686538	-0.945317	0.434123	0.640689	-0.439475	0.351316	0.594164	0.505842	1.44678e-05	0.000318579	2.17931	2.10949	-0.314678	-0.0634367	0.0980953	-0.517217	-0.358558	-0.649416	-0.717692	0.0105345	-1.02641
LOBONEOA_01120	LOBONEOA_01120	4	LOBONEOA_01120 hypothetical protein	Lactobacillus gasseri[F02]		0.613361	0.71159	-4.22195	-6.00409	-1.13337	-4.24147	-5.58663	-7.06999	-4.66569	-4.22385	-5.38477	-4.16843	-4.9158	0.00450198	0.0799813	-4.89998	0.115403	0.442625	-6.53032	0.000268769	0.0157469	-5.33569	0.378111	0.603184	-1.63034	0.649946	0.795701	-0.435711	0.496887	0.709251	1.19463	0.00545008	0.0196594	1.84492	1.88536	-0.145475	-0.87907	1.1259	-0.15351	-0.707228	-1.31784	-0.328137	-0.146256	-0.624136
LOBONEOA_00890	LOBONEOA_00890	2	LOBONEOA_00890 30S ribosomal protein S16	Lactobacillus gasseri[F02]		0.576259	0.831964	-3.9448	-9.56373	-4.01229	-8.56411	-5.10051	-5.07448	-7.63495	-6.80994	-5.25909	-6.59106	-7.74551	0.0040061	0.0741884	-6.9412	0.111335	0.442089	-7.05882	0.000455293	0.0199423	-7.30551	0.950568	0.978781	-0.117624	0.788008	0.88476	-0.364312	0.881318	0.939479	-0.246688	0.00824495	0.0261968	1.85858	1.93946	0.428485	-1.34888	0.407138	-1.03269	0.0629122	0.0711477	-0.738774	-0.477811	0.0127516
LOBONEOA_01421	LOBONEOA_01421	4	LOBONEOA_01421 50S ribosomal protein L31 type B	Lactobacillus gasseri[F02]		0.0365423	0.692178	-4.83566	-4.77136	-7.08431	-6.43863	-8.02625	-7.61041	-5.04125	-7.86028	-7.81258	-4.25324	-6.3902	0.00025208	0.021185	-6.5956	0.103684	0.434966	-6.69019	0.00210584	0.0403098	-6.94344	0.954964	0.981577	-0.0945872	0.753816	0.863654	-0.347835	0.884836	0.941708	-0.253247	0.00198966	0.00929909	1.88719	2.1174	0.176423	0.199002	-0.613137	-0.386421	-0.943881	-0.797865	0.104235	-0.885603	-0.868855
LOBONEOA_00463	LOBONEOA_00463	10	LOBONEOA_00463 ATP-dependent 6-phosphofructokinase	Lactobacillus gasseri[F02]		-0.968819	-0.786685	-3.5988	-6.26197	-5.11301	-6.76324	-4.46066	-3.68911	-5.66804	-3.5196	-6.3671	-6.01447	-6.34037	0.00143698	0.0470004	-4.36179	0.159538	0.470116	-3.80082	0.00588826	0.0708191	-4.68263	0.678916	0.818769	0.560965	0.731917	0.851005	-0.320846	0.538889	0.735992	-0.881811	0.00985951	0.0300746	1.81098	1.9023	0.492396	-0.842826	-0.266775	-1.09415	0.0602915	0.447121	-0.545047	0.532107	-0.895531
LOBONEOA_00476;DPIKIJBC_00206	LOBONEOA_00476	7;1	LOBONEOA_00476 DNA-binding protein HU	Lactobacillus gasseri[F02]		3.07393	3.27593	-4.89313	-3.40439	-5.98155	-3.03199	-6.43165	-6.86715	-4.71493	-5.58059	-6.81614	-3.43981	-4.40016	0.000248669	0.021185	-7.92348	0.073826	0.410178	-8.96597	0.00130289	0.0341217	-8.23411	0.503261	0.699351	-1.04249	0.764544	0.870113	-0.310631	0.630526	0.793491	0.731862	0.000283165	0.00240555	2.05313	2.11359	-0.331528	0.114075	-0.657307	0.225538	-0.792027	-0.922377	-0.278188	-0.537294	-0.90711
LOBONEOA_01383	LOBONEOA_01383	6	LOBONEOA_01383 Beta-phosphoglucomutase	Lactobacillus gasseri[F02]		0.841933	0.828219	-4.80388	-7.70398	-5.58811	-4.74445	-5.56935	-7.18108	-6.27777	-7.5651	-5.54299	-4.63801	-5.58875	0.000263438	0.0215922	-6.51703	0.0379242	0.380951	-7.5645	0.00169462	0.0368902	-6.66879	0.211738	0.436882	-1.04747	0.85848	0.927418	-0.15176	0.309678	0.554689	0.895709	0.00017421	0.00170965	2.09479	2.08978	0.0304567	-1.02993	-0.256289	0.052187	-0.249428	-0.838742	-0.508455	-0.979156	-0.239792
LOBONEOA_01597	LOBONEOA_01597	6	LOBONEOA_01597 Beta-Ala-Xaa dipeptidase	Lactobacillus gasseri[F02]		-0.870957	-1.23915	-5.04009	-4.69469	-4.90721	-3.91215	-2.98157	-4.47131	-7.4024	-6.12327	-3.71932	-3.1153	-4.75128	0.000620292	0.03273	-3.25209	0.180919	0.489759	-4.8818	0.011624	0.102465	-3.37224	0.458792	0.669206	-1.62971	0.881029	0.937364	-0.120151	0.478866	0.697191	1.50956	0.0142249	0.0393743	1.80057	1.59491	-0.528166	-0.335235	-0.453942	0.10186	0.621653	-0.210467	-1.84767	-1.13319	0.209572
LOBONEOA_01463	LOBONEOA_01463	7	LOBONEOA_01463 30S ribosomal protein S8	Lactobacillus gasseri[F02]		0.781616	0.67472	-6.19903	-3.36309	-6.13786	-9.59004	-8.076	-7.5903	-7.90677	-9.89185	-6.87934	-4.03054	-6.31921	0.00208582	0.0539299	-7.40137	0.00549583	0.318497	-8.4767	0.00829012	0.0843496	-7.5084	0.365221	0.594728	-1.07533	0.948613	0.973015	-0.107029	0.482555	0.700258	0.968301	0.00763049	0.024906	1.908	1.8767	-0.136522	0.694081	-0.118608	-1.1297	-0.686258	-0.544004	-0.636695	-1.21809	-0.335774
LOBONEOA_01691	LOBONEOA_01691	1	LOBONEOA_01691 NADH-dependent flavin reductase subunit 2	Lactobacillus gasseri[F02]		-2.52741	-2.0635	-10.7879	-5.17021	-6.67339	-5.89356	-6.99527	-6.353	-3.18845	-8.42262	-7.0323	-8.44811	-4.88846	0.00674688	0.098755	-4.80861	0.357801	0.602598	-2.47527	0.00770216	0.0804003	-4.90242	0.345517	0.578879	2.33334	0.943839	0.971044	-0.0938044	0.335317	0.579731	-2.42715	0.0488002	0.101386	1.40457	1.59038	-1.90403	0.346042	-0.256032	0.0563193	-0.384955	-0.127702	1.1398	-0.956655	-0.399784
LOBONEOA_00752	LOBONEOA_00752	3	LOBONEOA_00752 L-lactate dehydrogenase	Lactobacillus gasseri[F02]		-1.65989	-1.76849	-8.65537	-4.57328	-5.33773	-6.17481	-6.35942	-5.80451	-8.68271	-8.47266	-4.30103	-6.11989	-6.0646	0.00271009	0.0626934	-4.50593	0.16165	0.471765	-5.52942	0.0130039	0.109006	-4.52536	0.605544	0.769491	-1.02349	0.986438	0.991591	-0.0194221	0.616779	0.787128	1.00406	0.0230209	0.0570177	1.7813	1.7333	-1.31043	0.493695	0.155839	-0.214118	-0.295706	-0.0504595	-1.32251	-1.22968	0.61402
LOBONEOA_01458	LOBONEOA_01458	5	LOBONEOA_01458 30S ribosomal protein S17	Lactobacillus gasseri[F02]		2.38027	2.31854	-5.53459	-5.89742	-5.21221	-7.68188	-6.08352	-7.24147	-6.1509	-6.99	-4.87325	-4.59789	-7.68761	3.63004e-05	0.0086299	-8.43133	0.0377535	0.380951	-9.04559	0.00161715	0.0368271	-8.38659	0.455587	0.66725	-0.614261	0.961407	0.979104	0.0447376	0.523748	0.725543	0.658999	3.55129e-05	0.00055936	2.16023	2.14182	-0.199469	-0.307642	-0.103357	-0.83965	-0.363125	-0.708349	-0.383213	-0.633378	-0.00230173
LOBONEOA_01854	LOBONEOA_01854	6	LOBONEOA_01854 N-acetylmuramic acid/N-acetylglucosamine kinase	Lactobacillus gasseri[F02]		-0.564848	-1.10783	-4.86393	-3.81361	-4.22764	-5.63891	-4.0038	-8.51287	-6.00378	-3.66984	-2.17336	-4.98155	-6.72566	0.00101975	0.0395914	-3.67324	0.110023	0.440688	-6.42199	0.0311158	0.178207	-3.55127	0.255207	0.486664	-2.74875	0.911301	0.954061	0.12197	0.196169	0.438366	2.87072	0.00815113	0.025992	1.70535	1.45941	-0.241926	0.233817	0.0462824	-0.592956	0.147672	-1.89472	-0.758226	0.298937	0.976772
LOBONEOA_00459	LOBONEOA_00459	1	LOBONEOA_00459 50S ribosomal protein L32	Lactobacillus gasseri[F02]		1.47623	1.55006	-5.71857	-5.79018	-5.24105	-6.87862	-5.01899	-4.99872	-0.0725458	-7.03558	-3.50065	-5.35604	-6.51618	1.9155e-05	0.00736421	-7.24263	0.347887	0.59583	-4.04878	0.00278086	0.0473388	-7.11526	0.415479	0.633452	3.19385	0.887718	0.940862	0.127371	0.418389	0.649522	-3.06648	0.00144611	0.00753883	1.82204	1.84623	-0.535345	-0.558809	-0.378885	-0.915437	-0.306128	-0.299485	1.31458	-0.966865	0.191357
LOBONEOA_01447;FPEFDMFL_00461;sp|Q969S9|RRF2M_HUMAN	LOBONEOA_01447	28;2;1	LOBONEOA_01447 Elongation factor G	Lactobacillus gasseri[F02]		0.0320223	0.34904	-5.88171	-4.15156	-4.07871	-3.08633	-6.85028	-5.09565	-6.00698	-5.00344	-5.61503	-2.82401	-5.21913	0.00139734	0.0461539	-5.00025	0.031468	0.369387	-5.74185	0.00328638	0.0515799	-4.85594	0.409482	0.626683	-0.741595	0.880417	0.937364	0.144318	0.319569	0.56406	0.885913	0.00401591	0.0157575	1.86403	2.00669	-0.797234	-0.0186424	0.0141413	0.460726	-1.23311	-0.443494	-0.853608	-0.402	-0.677225
LOBONEOA_01470	LOBONEOA_01470	5	LOBONEOA_01470 Adenylate kinase	Lactobacillus gasseri[F02]		-1.27609	-0.620608	-6.1042	-7.44621	-4.04888	-7.15245	-6.19686	-3.40689	-4.139	-4.85661	-7.05443	-5.24358	-6.91335	0.000603518	0.03273	-5.24137	0.0297568	0.369387	-2.8246	0.00148292	0.0360626	-5.06864	0.0191147	0.0919675	2.41677	0.83934	0.916133	0.172731	0.029459	0.145362	-2.24404	0.00151864	0.00778855	1.66864	1.96567	-0.519222	-1.12735	0.412146	-0.994237	-0.561208	0.703065	0.371309	0.0461253	-0.949816
LOBONEOA_01779;DPIKIJBC_00709	LOBONEOA_01779	3;1	LOBONEOA_01779 putative ABC transporter phosphonate/phosphite binding protein PhnD2	Lactobacillus gasseri[F02]		-2.41684	-1.56501	-5.25482	-5.62636	-3.73811	-6.43578	-3.14472	-7.18413	-5.0179	-3.90656	-4.66193	-4.51672	-5.58038	0.0146991	0.150409	-2.84903	0.128314	0.449234	-4.11008	0.0270251	0.167526	-2.67547	0.433226	0.649106	-1.26105	0.812417	0.898939	0.173562	0.397809	0.63153	1.43461	0.0295719	0.0689597	1.3453	1.88447	-0.451032	-0.686198	0.50899	-1.19853	0.884584	-1.6722	-0.301065	0.402369	-0.0757522
LOBONEOA_00947	LOBONEOA_00947	8	LOBONEOA_00947 hypothetical protein	Lactobacillus gasseri[F02]		5.65233	5.91001	-5.33108	-1.54227	-5.10941	-4.55072	-4.22741	-1.00141	0.518906	-4.64163	-5.96505	-4.22285	-0.779565	9.01698e-05	0.0128739	-9.93335	0.07287	0.410178	-6.02242	0.00288044	0.0486596	-9.68344	0.0353573	0.141662	3.91093	0.854707	0.924759	0.249909	0.0540212	0.211778	-3.66102	0.000271706	0.00234033	1.90939	1.97415	-0.850862	0.10131	-0.795153	-0.654747	-0.573496	0.237235	0.619307	-0.677593	-1.01018
LOBONEOA_00554	LOBONEOA_00554	3	LOBONEOA_00554 Choloylglycine hydrolase	Lactobacillus gasseri[F02]		-1.02698	-1.16827	-6.84336	-5.53835	-6.19327	-2.87302	-8.04705	-5.67663	-4.42493	-4.95608	-5.46603	-6.90519	-5.2576	0.00496624	0.0838954	-4.80138	0.0964327	0.43178	-3.95315	0.00152575	0.0368271	-4.5486	0.466627	0.674271	0.848229	0.802427	0.893202	0.252783	0.514747	0.720287	-0.595447	0.0153317	0.0416563	1.84925	1.78268	-0.891063	-0.276223	-0.584781	0.979514	-1.45817	-0.341372	0.24835	-0.00189464	-0.24215
LOBONEOA_00930	LOBONEOA_00930	1	LOBONEOA_00930 50S ribosomal protein L27	Lactobacillus gasseri[F02]		1.11275	1.68763	-4.81227	-5.84817	-1.80005	-7.35841	-6.0176	-4.97967	-0.677912	-4.22516	-3.86628	-5.23847	-6.2247	0.00149116	0.047142	-6.56749	0.29512	0.566265	-4.22898	0.000489576	0.020799	-6.28884	0.459688	0.669269	2.33851	0.80391	0.894221	0.278646	0.508951	0.716482	-2.05986	0.0102511	0.0309912	1.66931	1.86823	-0.380931	-0.739384	0.66139	-1.26198	-0.798014	-0.438859	1.04968	-0.177775	-0.0535902
LOBONEOA_01382	LOBONEOA_01382	10	LOBONEOA_01382 Maltose phosphorylase	Lactobacillus gasseri[F02]	+	-2.80521	-1.89578	-6.09526	-6.13344	-5.38217	-7.47327	-6.64939	-7.44492	-5.99341	-6.91358	-5.61919	-6.18648	-5.4818	0.0134632	0.144631	-3.99621	0.0514228	0.4007	-4.36867	0.0193789	0.138946	-3.69977	0.701933	0.832139	-0.372461	0.552858	0.732029	0.296444	0.517993	0.721538	0.668905	0.00062226	0.00421119	1.76493	2.31979	-0.242382	-0.265672	0.192689	-1.08312	-0.580461	-1.06583	-0.180239	-0.741651	0.0480793
LOBONEOA_01826	LOBONEOA_01826	5	LOBONEOA_01826 PTS system maltose-specific EIICB component	Lactobacillus gasseri[F02]		-0.887837	0.244542	-6.43207	-5.88726	-5.66398	-7.25563	-4.18288	-3.1031	-5.56107	-4.78856	-6.00225	-6.08092	-5.24455	0.00668003	0.098519	-5.56272	0.145741	0.462083	-4.01043	0.025849	0.163206	-5.20742	0.408057	0.6258	1.55228	0.570293	0.741733	0.355293	0.503205	0.712244	-1.19699	0.000837801	0.00517892	1.72047	2.23416	-0.794611	-0.547466	-0.446178	-1.16821	0.225709	0.715539	-0.399493	-0.049054	-0.59963
LOBONEOA_01029	LOBONEOA_01029	6	LOBONEOA_01029 UTP--glucose-1-phosphate uridylyltransferase	Lactobacillus gasseri[F02]		0.60199	1.6735	-2.7781	-6.06804	-4.65675	-6.11537	-5.88165	-5.62349	-8.24683	-4.59554	-4.27411	-6.63918	-3.45201	0.00189193	0.0521442	-6.23773	0.0685531	0.410178	-8.0729	0.003384	0.0522805	-5.87796	0.368641	0.597001	-1.83517	0.711143	0.837329	0.359776	0.306718	0.552877	2.19495	0.00125234	0.00676782	1.74937	2.13083	0.546057	-0.625164	-0.122743	-0.642013	-0.558808	-0.466901	-1.40081	-0.10095	0.013476
LOBONEOA_01189	LOBONEOA_01189	5	LOBONEOA_01189 4-hydroxy-tetrahydrodipicolinate reductase	Lactobacillus gasseri[F02]		1.82027	1.53937	-1.85707	-2.75543	-5.27953	-2.99198	-7.78322	-7.64141	-6.38782	-3.25539	-3.75435	-1.52571	-6.43918	0.0052775	0.0858759	-5.81326	0.0369765	0.380951	-8.69443	0.0120692	0.104536	-5.42348	0.0691147	0.216798	-2.88117	0.799725	0.891582	0.389787	0.0522539	0.207398	3.27096	0.0115562	0.0338951	1.72512	1.6351	0.546556	0.258636	-0.550324	0.182823	-1.35274	-1.30729	-0.905526	0.0984009	-0.0615118
LOBONEOA_00107	LOBONEOA_00107	2	LOBONEOA_00107 Phenylalanine--tRNA ligase beta subunit	Lactobacillus gasseri[F02]		-2.09259	-0.756743	-3.45252	-6.63461	-7.02401	-4.62158	-5.36117	-4.33909	-3.74453	-4.854	-4.76793	-3.79177	-6.26695	0.0217368	0.182903	-3.99411	0.11698	0.443502	-2.61715	0.043312	0.208142	-3.4955	0.113782	0.298341	1.37697	0.566772	0.740107	0.498616	0.210705	0.454185	-0.87835	0.0181841	0.0475385	1.33706	2.09825	0.562141	-1.25109	-1.47297	-0.104019	-0.52545	0.0569498	0.395747	-0.236453	-0.18741
LOBONEOA_00599	LOBONEOA_00599	6	LOBONEOA_00599 putative oxidoreductase/MSMEI_2347	Lactobacillus gasseri[F02]		-1.00881	-0.392153	-6.25587	-5.75202	-4.87148	-4.92681	-4.74485	-8.01315	-3.62157	-5.7226	-5.06293	-4.16069	-4.07607	0.00159957	0.048491	-4.60972	0.2527	0.537038	-5.11688	0.00180356	0.0380121	-4.05509	0.855718	0.932064	-0.507159	0.302288	0.518408	0.554632	0.713282	0.845697	1.06179	0.00653843	0.0223468	1.72633	2.03053	-0.862031	-0.613484	-0.179114	-0.206408	-0.116646	-1.7289	0.437463	-0.59897	-0.273558
LOBONEOA_01866;DPIKIJBC_01332	LOBONEOA_01866	5;2	LOBONEOA_01866 Serine--tRNA ligase	Lactobacillus gasseri[F02]		-2.23397	-2.03517	-4.54197	-6.3822	-7.35784	-6.21402	-5.18489	-3.59863	-5.22968	-3.60409	-5.50214	-6.40573	-5.92967	0.001189	0.0418511	-3.80161	0.214368	0.513171	-2.27958	0.0122835	0.105772	-3.22584	0.264537	0.496961	1.52203	0.490494	0.68635	0.575776	0.443428	0.668238	-0.946256	0.0144895	0.039932	1.64078	1.76132	0.241341	-0.874467	-1.46604	-0.772493	-0.148484	0.81333	-0.175643	0.81002	-0.340851
LOBONEOA_00106	LOBONEOA_00106	2	LOBONEOA_00106 Thioredoxin-like protein YtpP	Lactobacillus gasseri[F02]		-1.02032	-0.100873	-4.57298	-5.73712	-4.85318	-6.08619	-8.49489	-2.31835	-8.01787	-4.19139	-5.55273	-6.59897	-5.09005	0.00168074	0.0496182	-5.38828	0.347312	0.59583	-4.60752	0.00445283	0.0601373	-4.79769	0.83062	0.915357	0.780761	0.513138	0.704014	0.590589	0.957735	0.979195	-0.190171	0.0341506	0.0773545	1.53585	1.90768	0.0991156	-0.371672	-0.0141996	-0.512838	-1.48694	1.01091	-1.29403	0.253436	-0.297103
LOBONEOA_01018	LOBONEOA_01018	8	LOBONEOA_01018 Aminopeptidase N	Lactobacillus gasseri[F02]		-1.41391	-1.6439	-5.65745	-8.3019	-6.4968	-4.97844	-8.01495	-6.04422	-9.15821	-5.32339	-8.42128	-6.7199	-3.91469	0.00111692	0.0411428	-5.161	0.158113	0.469445	-6.07231	0.0170921	0.128432	-4.56591	0.663761	0.80976	-0.911311	0.628323	0.78203	0.595094	0.504294	0.713328	1.50641	0.0172653	0.0455129	1.81658	1.72247	0.0800247	-1.00215	-0.263456	0.357893	-0.884722	-0.0782522	-1.35257	0.216731	-1.051
LOBONEOA_01118	LOBONEOA_01118	3	LOBONEOA_01118 Glutamate/gamma-aminobutyrate antiporter	Lactobacillus gasseri[F02]		-0.182473	0.382839	-6.96899	-6.70696	-4.97878	-8.59235	-7.16487	-5.7451	-8.69087	-6.04518	-7.60322	-5.44445	-6.0505	0.000114989	0.0139818	-6.98258	0.116107	0.442625	-7.31817	0.000299946	0.0159947	-6.38602	0.859979	0.933468	-0.335594	0.44633	0.652342	0.596555	0.639804	0.799485	0.932149	0.000421621	0.00316905	1.96321	2.16522	-0.461975	-0.368337	0.249232	-1.04209	-0.531971	-0.0246129	-1.07729	-0.131846	-0.688618
LOBONEOA_00323	LOBONEOA_00323	5	LOBONEOA_00323 Putative universal stress protein	Lactobacillus gasseri[F02]		0.185099	-2.50388	-7.6457	-6.42037	-6.83824	-6.07137	-4.60327	-4.0576	-5.13815	-5.90428	-6.39269	-3.82571	-6.41885	0.126868	0.450447	-5.1564	0.203106	0.507548	-3.43849	0.138042	0.378079	-4.47599	0.10439	0.281897	1.71792	0.422995	0.634505	0.680411	0.285227	0.534696	-1.03751	0.00498868	0.0183999	2.4709	1.20146	-1.22595	-0.647484	-0.844755	-0.482726	0.210351	0.467957	-0.0421573	-0.403843	-0.634416
LOBONEOA_01142	LOBONEOA_01142	1	LOBONEOA_01142 hypothetical protein	Lactobacillus gasseri[F02]		-1.67446	-1.24554	-2.4825	-6.12894	-7.08184	-6.48533	-6.35833	-7.15387	-7.59856	-5.37888	-6.07063	-2.98086	-5.11412	0.00552813	0.0879557	-4.24739	0.00273167	0.306925	-5.91622	0.0109713	0.0994646	-3.42612	0.113362	0.297593	-1.66883	0.463008	0.66341	0.821268	0.0288078	0.143262	2.49009	0.0147583	0.040396	1.54062	1.73591	1.17269	-0.487635	-0.921517	-0.649908	-0.592083	-0.954313	-1.15679	-0.146108	-0.461083
LOBONEOA_01173	LOBONEOA_01173	2	LOBONEOA_01173 30S ribosomal protein S18	Lactobacillus gasseri[F02]		-0.151386	1.41364	-7.8704	-4.17385	-6.43382	-6.7472	-6.46867	-5.81273	-3.63745	-4.18833	-2.71459	-8.68127	-6.4458	0.0127971	0.142008	-6.96992	0.0669465	0.409717	-5.35621	0.0157648	0.121772	-6.13862	0.345061	0.578879	1.6137	0.592499	0.756932	0.831292	0.672329	0.816502	-0.782409	0.0100597	0.030538	1.56526	2.09652	-1.05502	0.199805	-0.567358	-0.673738	-0.57919	-0.356523	0.381889	0.194888	0.69516
LOBONEOA_01525	LOBONEOA_01525	7	LOBONEOA_01525 50S ribosomal protein L7/L12	Lactobacillus gasseri[F02]		0.400536	1.53597	-7.5876	-7.43398	-6.08595	-5.73581	-4.18346	-6.7358	-3.2666	-3.75422	-8.56211	-5.83236	-3.29489	0.00171811	0.0497017	-7.17361	0.152968	0.465548	-5.96945	0.00942448	0.0914754	-6.32915	0.61169	0.774189	1.20416	0.562288	0.737389	0.844465	0.880095	0.939479	-0.3597	0.00866293	0.027251	1.6763	2.05266	-0.971525	-0.920606	-0.473774	-0.357714	0.156843	-0.689179	0.460757	0.299123	-1.29455
LOBONEOA_00143	LOBONEOA_00143	4	LOBONEOA_00143 50S ribosomal protein L20	Lactobacillus gasseri[F02]		1.32575	0.0473389	-5.6454	-6.62294	-4.46157	-6.26546	-7.37407	-7.77919	-4.18922	-4.5861	-5.949	-5.3908	-4.8524	0.00870896	0.113705	-6.76043	0.136432	0.452688	-6.67076	0.0325641	0.181435	-5.88112	0.968526	0.987362	0.089679	0.174801	0.370354	0.879315	0.736298	0.856242	0.789636	0.000551386	0.00386333	2.28428	1.80359	-0.336871	-0.704425	0.10825	-0.57001	-0.986849	-1.13917	0.21065	0.0614262	-0.451023
LOBONEOA_00386	LOBONEOA_00386	24	LOBONEOA_00386 Elongation factor Tu	Lactobacillus gasseri[F02]		3.55473	3.85303	-3.67252	-6.06599	-4.48609	-5.59443	-6.38203	-7.76404	-5.63779	-4.35383	-6.67995	-3.58575	-2.72921	2.61196e-05	0.00736421	-8.94409	0.0603259	0.404302	-10.4048	0.00204944	0.0399595	-8.04106	0.375493	0.601931	-1.4607	0.402462	0.617275	0.903026	0.204857	0.448415	2.36373	8.71027e-05	0.0010476	2.03605	2.11851	0.0382962	-0.623305	-0.186588	-0.492957	-0.710663	-1.09268	-0.504942	-0.150031	-0.793014
LOBONEOA_01474	LOBONEOA_01474	5	LOBONEOA_01474 30S ribosomal protein S11	Lactobacillus gasseri[F02]		0.614994	0.841316	-6.27738	-7.33946	-5.74455	-3.70718	-3.85359	-6.04927	-1.63537	-5.32181	-3.75018	-4.05335	-4.31491	0.000816842	0.0364886	-6.11259	0.285689	0.561236	-4.57047	0.000289415	0.0159083	-5.08822	0.609639	0.772256	1.54211	0.240657	0.451143	1.02437	0.853606	0.926492	-0.517743	0.00715818	0.023893	1.79339	1.88345	-0.949419	-1.37207	-0.737381	0.0733876	0.0151249	-0.858644	0.897862	-0.569151	0.0562746
LOBONEOA_00024	LOBONEOA_00024	3	LOBONEOA_00024 L-2-hydroxyisocaproate dehydrogenase	Lactobacillus gasseri[F02]		-2.67723	-1.34602	-10.1999	-8.92045	-5.82921	-5.07437	-7.18119	-5.08799	-5.76703	-4.59453	-6.59079	-5.86336	-8.30012	0.00697349	0.0998856	-5.4294	0.075382	0.413433	-3.41588	0.0182578	0.134458	-4.32557	0.105272	0.28307	2.01352	0.397734	0.613638	1.10382	0.344461	0.587436	-0.909692	0.0271239	0.0646988	1.36113	1.91371	-1.76148	-1.2304	0.0527647	0.366094	-0.508438	0.360441	0.0785753	0.565274	-0.263365
LOBONEOA_01206	LOBONEOA_01206	25	LOBONEOA_01206 D-lactate dehydrogenase	Lactobacillus gasseri[F02]		0.685661	1.16827	-4.06522	-4.09513	-4.7476	-5.97717	-5.72216	-6.93068	-7.50643	-2.69329	-6.61143	-3.4067	-2.39203	6.93158e-05	0.0117981	-5.84842	0.00244877	0.306925	-8.14552	0.0141319	0.113436	-4.70283	0.00740974	0.0471878	-2.29709	0.335516	0.555761	1.14559	0.0337935	0.159173	3.44269	0.00075838	0.00485758	1.73416	1.91192	-0.0156933	-0.0267126	-0.267031	-0.71991	-0.625983	-1.07111	-1.28317	0.489619	-0.953521
LOBONEOA_01585	LOBONEOA_01585	2	LOBONEOA_01585 Thioredoxin	Lactobacillus gasseri[F02]		0.370972	0.651295	-7.86424	-3.469	-6.6259	-6.117	-7.432	-3.23658	-5.48081	-5.52289	-4.642	-4.50177	-5.55986	0.00072955	0.0343509	-6.81276	0.139506	0.456059	-4.86983	6.59992e-05	0.00843481	-5.56777	0.286705	0.520019	1.94293	0.189442	0.389986	1.245	0.644891	0.801474	-0.697932	0.0012092	0.00659914	1.87868	1.98523	-1.25158	0.419077	-0.780885	-0.587448	-1.08729	0.50742	-0.345628	-0.361623	-0.0267893
LOBONEOA_01438	LOBONEOA_01438	9	LOBONEOA_01438 Lysine--tRNA ligase	Lactobacillus gasseri[F02]		-1.88519	-1.20762	-5.40585	-7.3994	-8.66602	-5.1489	-7.33909	-4.72559	-5.30823	-8.27381	-3.86038	-3.91849	-6.12324	0.000892907	0.0376381	-5.24545	0.017222	0.337277	-3.4705	0.0275238	0.169109	-3.99758	0.0584042	0.194359	1.77494	0.359543	0.58155	1.24787	0.658293	0.807766	-0.527074	0.0222487	0.055603	1.51261	1.81031	-0.0342801	-0.910193	-1.46671	0.0786182	-0.883696	0.26461	0.00861387	-1.29438	0.64476
LOBONEOA_01615	LOBONEOA_01615	6	LOBONEOA_01615 C protein alpha-antigen	Lactobacillus gasseri[F02]		-1.79778	-2.71027	-6.094	-6.81123	-7.4305	-6.57363	-4.29477	-5.22146	-3.75617	-4.305	-5.18345	-5.40879	-4.91661	0.00546558	0.0876241	-3.9868	0.145917	0.462083	-2.23479	0.0552858	0.236192	-2.69944	0.181974	0.399313	1.75201	0.0736069	0.208036	1.28736	0.639225	0.799211	-0.464648	0.00463608	0.0174	1.96467	1.39807	-0.703012	-1.14836	-1.53289	-1.00083	0.414196	-0.161222	0.748633	0.407841	-0.137618
LOBONEOA_01318	LOBONEOA_01318	38	LOBONEOA_01318 Phosphoenolpyruvate carboxykinase (ATP)	Lactobacillus gasseri[F02]		2.84031	3.20885	-0.468354	-2.24308	-3.13288	-5.5409	-4.83658	-4.62583	-4.73962	-1.4251	-2.39372	-1.45725	-1.92297	0.00190858	0.0521442	-6.26894	0.00832203	0.319665	-7.70731	0.000162042	0.0133039	-4.82434	0.188925	0.407497	-1.43837	0.190337	0.390821	1.4446	0.000678458	0.0176837	2.88297	0.00139778	0.00733875	1.78835	1.92294	0.580054	-0.0680643	-0.393012	-1.2724	-1.01519	-0.938228	-0.979783	0.230655	-0.123077
LOBONEOA_01450;DPIKIJBC_00628	LOBONEOA_01450	7;1	LOBONEOA_01450 50S ribosomal protein L4	Lactobacillus gasseri[F02]		2.19669	2.44451	-6.44939	-6.10656	-7.57888	-3.07322	-2.48332	-1.84232	-1.47012	0.489867	-5.66782	-2.3991	-7.05655	0.00156947	0.0479177	-7.45887	0.00566854	0.318497	-3.97682	0.0381857	0.195614	-5.979	0.0240154	0.10813	3.48205	0.485334	0.683009	1.47987	0.322702	0.566778	-2.00218	0.0310694	0.0716214	1.52555	1.59831	-1.01275	-0.912105	-1.34435	-0.0215814	0.1516	0.339785	0.449055	1.02447	-0.7833
LOBONEOA_01460	LOBONEOA_01460	1	LOBONEOA_01460 50S ribosomal protein L24	Lactobacillus gasseri[F02]		2.75769	3.95957	-7.31404	-8.08802	-8.34003	-4.79441	-7.54808	-6.39642	-3.85696	-5.28356	-5.90336	-5.66141	-5.99102	0.000645261	0.0335991	-10.5755	0.0550132	0.401094	-8.48532	0.0308026	0.178207	-9.06846	0.312631	0.545503	2.09023	0.0747684	0.209518	1.50708	0.725934	0.852272	-0.583145	1.47734e-05	0.00031913	1.96289	2.27486	-0.651351	-0.852249	-0.917662	0.0026488	-0.7121	-0.413172	0.245976	-0.124316	-0.285191
LOBONEOA_00227;LOBONEOA_00008	LOBONEOA_00227;LOBONEOA_00008	6;6	LOBONEOA_00227 UDP-glucose 4-epimerase;LOBONEOA_00008 UDP-glucose 4-epimerase	Lactobacillus gasseri[F02];Lactobacillus gasseri[F02]		-0.338893	-0.0858968	-5.16172	-6.81422	-7.45997	-8.3417	-2.98209	-6.91989	-2.50007	-3.60704	-4.85051	-4.48081	-4.6091	0.00305323	0.067568	-5.93955	0.289894	0.563158	-4.49758	0.000180352	0.0133039	-4.17447	0.63163	0.789493	1.44196	0.137963	0.318199	1.76508	0.907719	0.954291	0.323112	0.0223567	0.0557592	1.60933	1.70781	-0.268005	-0.911257	-1.16262	-1.50585	0.580438	-0.952389	0.768072	0.337173	-0.146864
LOBONEOA_01493	LOBONEOA_01493	9	LOBONEOA_01493 Aminopeptidase C	Lactobacillus gasseri[F02]		-1.27718	-1.98814	-4.4636	-5.04633	-5.66866	-7.04305	-5.98052	-8.78588	-6.9565	-3.4264	-3.90469	-3.70509	-3.97887	0.00203417	0.0529603	-4.00777	0.0621809	0.407119	-6.23853	0.0771639	0.281556	-2.1211	0.200647	0.423065	-2.23076	0.0104881	0.0582672	1.88667	0.133726	0.355272	4.11743	0.000131879	0.00137664	1.67354	1.3345	0.154001	-0.123893	-0.420668	-1.07609	-0.569391	-1.90721	-1.03481	0.648618	0.420535
LOBONEOA_00244	LOBONEOA_00244	20	LOBONEOA_00244 Glyceraldehyde-3-phosphate dehydrogenase	Lactobacillus gasseri[F02]		5.32068	5.75394	-7.81286	-2.44221	-8.77174	-1.54067	-4.04514	-6.04276	-6.51062	-2.92588	-2.87024	-3.00231	-2.53828	0.00169281	0.0496182	-10.4598	0.000753158	0.304012	-11.814	0.00398929	0.0569568	-8.37149	0.403758	0.622567	-1.35417	0.22113	0.427576	2.08834	0.018757	0.109848	3.44251	0.00117181	0.00647495	1.88321	1.98271	-1.13312	0.100335	-1.35334	0.307388	-0.267803	-0.726589	-0.834041	-0.0107481	0.00203169
LOBONEOA_00135	LOBONEOA_00135	12	LOBONEOA_00135 Threonine--tRNA ligase	Lactobacillus gasseri[F02]		-5.09892	-5.47408	-8.38558	-8.3351	-7.25278	-4.99466	-7.24036	-8.2412	-8.87502	-6.55873	-4.52716	-5.71612	-2.47501	0.0317406	0.220887	-1.9552	0.0228119	0.354542	-3.27161	0.638769	0.792812	0.467247	0.115327	0.300789	-1.31642	0.0687502	0.199403	2.42244	0.0197863	0.113604	3.73886	0.036143	0.0807108	0.689772	0.490584	-1.05527	-1.02847	-0.453814	0.745129	-0.447219	-0.978615	-1.31514	-0.0853084	0.99335
LOBONEOA_01159	LOBONEOA_01159	14	LOBONEOA_01159 Pyruvate oxidase	Lactobacillus gasseri[F02]		0.758001	1.8227	-6.37772	-6.7829	-5.85416	-4.07667	-6.07528	-1.90691	-9.71948	-1.45812	-2.56596	-1.60681	-2.94082	0.0031327	0.0681111	-7.1237	0.315758	0.578641	-7.10354	0.0335487	0.183317	-3.43328	0.996721	0.998526	0.0201519	0.000441536	0.00766368	3.69042	0.519055	0.721808	3.67027	0.00846439	0.0267214	1.33368	1.6596	-0.850679	-0.97471	-0.690408	-0.146291	-0.758096	0.517909	-1.87364	0.655289	0.316164
LOBONEOA_01824	LOBONEOA_01824	4	LOBONEOA_01824 hypothetical protein	Lactobacillus gasseri[F02]		-1.39139	-0.740826	-4.25171	-4.97107	-3.03177	-8.09085	-8.15897	-4.20109	-1.53401	-1.07201	-1.31011	-3.65127	-1.96151	0.00939362	0.118114	-4.63477	0.396837	0.631774	-1.80144	0.23451	0.485928	-0.932616	0.216187	0.442368	2.83332	0.0202865	0.087671	3.70215	0.632435	0.795215	0.868828	0.031013	0.0715287	0.807882	1.06788	-0.335273	-0.622772	0.152288	-1.86962	-1.89684	-0.315043	0.750881	0.935525	0.840366
LOBONEOA_01520	LOBONEOA_01520	7	LOBONEOA_01520 50S ribosomal protein L1	Lactobacillus gasseri[F02]		-0.966576	-0.625764	-8.80985	-6.99403	-5.10737	-8.03601	-6.2332	-2.0047	-5.20937	-2.87509	0.447993	-4.57594	-4.49075	0.000435977	0.0279657	-6.23992	0.327245	0.585254	-2.81086	0.174662	0.421282	-2.07728	0.243561	0.472879	3.42906	0.0284308	0.110381	4.16264	0.745073	0.862588	0.733589	0.00975991	0.0298531	1.13607	1.25335	-1.56312	-0.938226	-0.28895	-1.29681	-0.676394	0.778804	-0.324052	0.47927	1.62288
LOBONEOA_00735	LOBONEOA_00735	3	LOBONEOA_00735 Putative pyruvate, phosphate dikinase regulatory protein	Lactobacillus gasseri[F02]		-2.14902	-1.91918	-9.63966	-6.72784	-4.5386	-4.80675	-7.99292	-4.16611	-3.82634	-2.24065	-1.62779	-1.77525	-1.85853	0.00777001	0.106287	-4.70705	0.0161096	0.333184	-1.96212	0.422604	0.638159	0.158546	0.0454466	0.165807	2.74493	0.00678976	0.0445971	4.8656	0.00651442	0.0562043	2.12067	0.00310754	0.0129632	0.745057	0.832938	-2.11908	-1.00571	-0.168625	-0.271157	-1.48942	-0.0262014	0.103716	0.710023	0.944355
LOBONEOA_01427	LOBONEOA_01427	17	LOBONEOA_01427 L-lactate dehydrogenase	Lactobacillus gasseri[F02]		4.51742	4.60949	-2.20019	-3.24725	-1.36056	-0.540954	-4.75726	1.30216	1.4622	3.43188	3.12793	3.33349	3.08757	0.000669566	0.0338444	-6.9847	0.00277384	0.306925	-3.18128	0.000152485	0.0133039	-1.31824	0.00640953	0.0429827	3.80342	0.00142246	0.0149189	5.66646	0.000434891	0.0148634	1.86304	6.21532e-05	0.000820913	1.14046	1.17016	-1.02651	-1.36427	-0.755664	-0.491274	-1.85137	0.103278	0.154906	0.790286	0.692238
LOBONEOA_00474	LOBONEOA_00474	14	LOBONEOA_00474 30S ribosomal protein S1	Lactobacillus gasseri[F02]		0.38167	1.36372	-4.62374	-5.92155	-4.9174	-5.60697	-6.68253	-0.550277	-0.279519	0.747012	0.471545	0.695909	0.458276	0.00592472	0.0920099	-6.42313	0.212599	0.513171	-1.28759	0.670273	0.811607	-0.279509	5.92496e-05	0.00297999	5.13554	4.56019e-05	0.00195804	6.14363	0.0358827	0.164407	1.00808	2.86186e-07	2.58502e-05	0.732635	1.0505	-0.88748	-1.30755	-0.98253	-1.20573	-1.55386	0.430989	0.518626	0.850887	0.761725
LOBONEOA_01476;DPIKIJBC_00654	LOBONEOA_01476	4;1	LOBONEOA_01476 50S ribosomal protein L17	Lactobacillus gasseri[F02]		3.04137	1.14333	-3.79306	-6.9533	-1.36979	-0.420244	-8.72899	2.01104	-7.46221	2.94815	2.56531	2.84765	3.09852	0.0194223	0.170561	-6.34542	0.490825	0.692904	-4.81793	0.564175	0.740609	0.77256	0.803309	0.898205	1.52749	0.0108555	0.0596107	7.11798	0.447402	0.671027	5.59049	0.0399774	0.0872399	0.880064	0.450996	-0.664917	-1.37932	-0.117117	0.0975368	-1.78073	0.64715	-1.49436	0.858992	0.772446
LOBONEOA_01505	LOBONEOA_01505	8	LOBONEOA_01505 hypothetical protein	Lactobacillus gasseri[F02]		5.39586	5.73299	-4.53781	-2.54068	-5.21724	-5.5956	-4.95539	1.99512	1.19934	3.82663	4.22648	4.05382	3.41401	1.75062e-05	0.00736421	-10.1338	0.0353211	0.371464	-3.9672	0.00542932	0.0673114	-1.6842	0.000512307	0.00910631	6.16657	3.09011e-05	0.00157205	8.44958	0.0682308	0.241979	2.283	2.48918e-07	2.34407e-05	1.09918	1.17546	-1.14862	-0.696705	-1.30236	-1.38797	-1.24311	0.329656	0.149586	0.744089	0.834569
OGJEHOCG_00326	OGJEHOCG_00326	1	OGJEHOCG_00326 putative sensor histidine kinase pdtaS	Bifidobacterium vaginale[F02]		-3.23484	-1.9332	-6.43888	-6.60505	-4.52447	-3.91736	-6.82157	-4.33298	-4.65366	-6.90465	-7.02036	-6.15953	-5.70821	0.0424127	0.261083	-3.07745	0.192714	0.497492	-1.9093	0.0602988	0.245748	-3.86417	0.124686	0.316252	1.16815	0.289033	0.503249	-0.786723	0.00520624	0.0492985	-1.95487	0.00943796	0.02913	1.25019	2.05756	-0.737206	-0.84028	0.450255	0.826832	-0.974582	0.569034	0.370125	-1.02612	-1.09789
LHLBANBO_00195	LHLBANBO_00195	10	LHLBANBO_00195 50S ribosomal protein L7/L12	Lactobacillus iners[F06]		2.33739	3.12254	4.86065	4.73777	5.03918	4.74566	4.62893	-2.59071	-1.55417	-6.57965	-8.35218	-7.41071	-1.70463	0.110253	0.425441	2.07247	0.0215925	0.350068	-4.8024	0.00761315	0.0800375	-8.74176	0.0443346	0.163542	-6.87488	0.0052384	0.0368656	-10.8142	0.0725571	0.249137	-3.93936	4.38025e-05	0.000649896	0.440145	0.594497	0.936187	0.912031	0.971285	0.913583	0.890635	-0.52866	-0.324888	-1.31284	-1.6613
LHLBANBO_00150	LHLBANBO_00150	3	LHLBANBO_00150 5-amino-6-(5-phospho-D-ribitylamino)uracil phosphatase YbjI	Lactobacillus iners[F06]		-4.07882	-2.50593	-2.27203	-2.83563	-4.38173	-2.1183	-1.45457	-1.65756	-3.78667	-4.58913	-7.5479	-8.8276	-4.60913	0.544756	0.809446	0.679922	0.711726	0.837569	0.570259	0.0831823	0.2915	-3.10107	0.936726	0.973808	-0.109663	0.0295943	0.113378	-3.78099	0.0926731	0.287541	-3.67133	0.026312	0.0633263	-0.0820305	0.628813	0.73452	0.479812	-0.218929	0.803999	1.10396	1.01222	0.0500008	-0.312658	-1.64983
LHLBANBO_00293	LHLBANBO_00293	4	LHLBANBO_00293 hypothetical protein	Lactobacillus iners[F06]		-4.75176	-4.15874	-0.303696	-0.748212	-0.473988	-0.873062	0.0262392	-3.11987	-3.16769	-8.08062	-4.72289	-6.21371	-5.48247	0.0141421	0.146932	3.98071	0.139577	0.456059	1.31147	0.102475	0.325129	-1.66967	5.91839e-05	0.00297999	-2.66924	0.00327627	0.0263172	-5.65038	0.0254549	0.133025	-2.98114	3.75477e-05	0.000578885	-0.581896	-0.354208	1.12592	0.955246	1.06053	0.907311	1.25259	0.0446608	0.0262999	-1.85999	-0.570809
LHLBANBO_00578	LHLBANBO_00578	4	LHLBANBO_00578 putative protein YqeY	Lactobacillus iners[F06]		-6.70255	-6.37854	0.735489	0.0983215	-1.87166	0.206236	-0.397256	-5.01936	-5.04976	-8.0364	-7.71966	-6.58901	-5.83998	5.72852e-05	0.0110974	6.29477	0.0661079	0.409717	1.50598	0.403258	0.625813	-0.505721	0.000416787	0.00819866	-4.78878	3.34726e-05	0.00162597	-6.80049	0.028708	0.143213	-2.01171	5.31899e-06	0.000164628	-0.808787	-0.710238	1.45351	1.25971	0.660537	1.29253	1.10898	-0.296841	-0.306088	-1.21448	-1.11814
LHLBANBO_00072	LHLBANBO_00072	3	LHLBANBO_00072 Hydroxymethylglutaryl-CoA synthase	Lactobacillus iners[F06]		-5.99453	-3.90307	-1.34992	-2.53478	-1.85235	-1.49334	-3.0757	-4.77091	-5.00001	-8.04568	-6.61308	-5.63993	-5.7495	0.195825	0.545793	2.88759	0.961539	0.980457	0.0633423	0.344181	0.578999	-1.56324	0.000562407	0.00965422	-2.82425	0.000990326	0.0123217	-4.45083	0.0585104	0.219672	-1.62659	0.000452848	0.00334051	-0.792871	0.191207	1.39252	0.835021	1.15612	1.32504	0.580507	-0.21713	-0.324926	-1.75798	-1.08391
LHLBANBO_01218	LHLBANBO_01218	5	LHLBANBO_01218 hypothetical protein	Lactobacillus iners[F06]		-4.34099	-2.64271	-0.725347	-1.09816	-2.79088	-1.8002	-0.300716	-5.43946	-4.86104	-9.89915	-4.91467	-7.23992	-4.72923	0.186704	0.536389	2.14879	0.278398	0.554111	-1.6584	0.0985254	0.318069	-3.2039	0.0010202	0.0133495	-3.80719	0.015878	0.0742354	-5.35269	0.294972	0.542847	-1.54549	0.0048883	0.0181355	-0.158311	0.460257	1.15862	1.02283	0.406289	0.767127	1.31329	-0.55841	-0.347733	-2.18277	-0.367265
LHLBANBO_00833	LHLBANBO_00833	9	LHLBANBO_00833 Phosphoenolpyruvate-protein phosphotransferase	Lactobacillus iners[F06]		-6.20514	-3.36432	-0.236901	-1.49951	0.0540747	-0.259919	0.211735	-4.14067	-4.48291	-6.32862	-6.25604	-6.48801	-2.89479	0.184146	0.532146	4.43862	0.795546	0.889307	0.472934	0.716217	0.841065	-0.707139	9.64795e-05	0.00401503	-3.96569	0.00611274	0.0414318	-5.14576	0.268253	0.515987	-1.18007	0.000999457	0.00580524	-1.12631	-0.0535938	1.12734	0.650572	1.23722	1.11865	1.29675	-0.346753	-0.475985	-1.17294	-1.14553
LHLBANBO_00940	LHLBANBO_00940	2	LHLBANBO_00940 Thioredoxin	Lactobacillus iners[F06]		-7.71654	-6.9232	-0.276747	-0.248645	-1.58127	0.499131	-0.569546	-5.8127	-5.48924	-6.74098	-5.30983	-7.95316	-6.65898	0.00180365	0.0509659	6.88445	0.111265	0.442089	1.6689	0.387058	0.611708	0.654132	3.40184e-05	0.00239493	-5.21556	0.000152955	0.00402962	-6.23032	0.15697	0.387263	-1.01477	3.25476e-06	0.000125766	-1.08528	-0.839462	1.21996	1.22867	0.815753	1.46037	1.12924	-0.495371	-0.395144	-0.782999	-0.339554
LHLBANBO_00875	LHLBANBO_00875	3	LHLBANBO_00875 Nucleoid-associated protein	Lactobacillus iners[F06]		-2.73312	-6.22863	0.240358	0.0985757	-0.444801	-0.428649	-1.39914	-5.76117	-4.7437	-6.76202	-4.94022	-5.48915	-7.11857	0.249463	0.604597	4.09414	0.736457	0.851727	-0.771556	0.523265	0.71283	-1.59661	0.0224135	0.102907	-4.8657	0.00025179	0.00543621	-5.69076	0.336449	0.580554	-0.825058	0.000185514	0.00179276	0.278927	-0.96619	1.33809	1.28759	1.09403	1.09979	0.754094	-0.799676	-0.437249	-1.15618	-0.507253
LHLBANBO_00547	LHLBANBO_00547	8	LHLBANBO_00547 Asparagine--tRNA ligase	Lactobacillus iners[F06]		-4.50091	-5.96666	-0.895788	-2.53598	-1.10547	-2.74915	-3.42192	-5.73694	-4.56802	-6.31604	-7.24769	-2.80943	-7.44382	0.0729441	0.344919	3.09213	0.939126	0.969802	0.0813076	0.610287	0.772413	-0.720456	0.038049	0.149031	-3.01082	0.029675	0.113519	-3.81258	0.548648	0.742604	-0.801763	0.0202495	0.0516703	-0.112585	-0.78006	1.52912	0.782208	1.43363	0.685132	0.378765	-0.675449	-0.143145	-0.93916	-1.36341
LHLBANBO_00088	LHLBANBO_00088	17	LHLBANBO_00088 Enolase 2	Lactobacillus iners[F06]		-6.68718	-7.22739	-0.181167	-0.623405	-1.19513	-4.81023	0.016102	-5.86705	-4.33637	-7.96094	-3.58626	-6.73434	-5.01524	0.00236722	0.0568731	5.59852	0.221275	0.519831	1.85558	0.32895	0.566291	1.13309	0.0357654	0.142611	-3.74294	0.0120737	0.0630912	-4.46543	0.590859	0.769612	-0.722488	0.00905413	0.0282265	-0.890617	-1.08174	1.41121	1.25475	1.05247	-0.226551	1.48101	-0.600454	-0.0588991	-1.34127	0.206491
LHLBANBO_00089	LHLBANBO_00089	19	LHLBANBO_00089 Triosephosphate isomerase	Lactobacillus iners[F06]		-4.6389	-7.63199	2.25614	1.90912	2.15867	2.35641	3.11727	-4.14128	-5.10664	-2.48113	-3.54199	-9.38132	-5.72857	0.105756	0.418297	8.49497	0.489591	0.692772	1.51149	0.716181	0.841065	0.852193	0.0201517	0.0954939	-6.98348	0.0143883	0.0699039	-7.64277	0.703883	0.839274	-0.659294	0.000539712	0.00382587	-0.531579	-1.23388	1.08628	1.00486	1.06341	1.10981	1.28834	-0.414818	-0.641331	-0.0252775	-0.2742
LHLBANBO_01213	LHLBANBO_01213	1	LHLBANBO_01213 putative DNA-directed RNA polymerase subunit delta	Lactobacillus iners[F06]		-8.28655	-5.6651	-2.97731	-2.91452	-2.41944	-2.71918	-3.2359	-4.67223	-4.46253	-5.49807	-3.50971	-5.57676	-6.18217	0.192689	0.541448	4.12256	0.315747	0.578641	2.40845	0.380945	0.606716	1.78415	0.000432605	0.00836117	-1.71411	0.0243945	0.100186	-2.33841	0.363837	0.602899	-0.624296	0.00264246	0.0114214	-2.21505	-0.693319	0.866912	0.903364	1.19075	1.01676	0.716807	-0.116971	0.00476001	-0.596362	0.557863
LHLBANBO_00812	LHLBANBO_00812	5	LHLBANBO_00812 hypothetical protein	Lactobacillus iners[F06]		-2.61727	-5.73761	1.00892	0.466586	-0.911986	0.0639913	0.421465	-5.15607	-4.95053	-6.52549	-6.59758	-3.29117	-6.27127	0.205668	0.558709	4.38723	0.67428	0.814509	-0.875865	0.50487	0.69903	-1.49394	3.16416e-05	0.00237366	-5.2631	0.00245718	0.0213245	-5.88117	0.495939	0.708759	-0.618076	0.000322694	0.0026449	0.157415	-0.893943	1.37921	1.19648	0.731988	1.06083	1.18128	-0.698002	-0.628748	-1.15941	-1.1837
LHLBANBO_00776	LHLBANBO_00776	27	LHLBANBO_00776 Extracellular matrix-binding protein ebh	Lactobacillus iners[F06]		-5.58657	-5.92521	0.208588	-0.184091	-0.400705	-1.86502	0.275017	-4.40599	-5.80414	-6.36567	-6.88159	-3.36225	-6.13672	5.86435e-05	0.0110974	5.36265	0.51868	0.710956	0.650825	0.936635	0.965227	0.069334	0.0411178	0.15675	-4.71182	0.00276021	0.0234036	-5.29331	0.616106	0.787025	-0.581491	0.000194056	0.00185228	-0.719095	-0.839965	1.34934	1.20918	1.13187	0.609218	1.37305	-0.297718	-0.796751	-0.997175	-1.18132
LHLBANBO_00196	LHLBANBO_00196	6	LHLBANBO_00196 50S ribosomal protein L10	Lactobacillus iners[F06]		-6.02594	-9.05676	2.47012	2.05591	1.75305	0.0929667	1.60944	-3.62065	-3.91924	-6.0677	-3.00185	-3.37644	-4.84794	0.0864185	0.375357	9.13765	0.240465	0.527663	3.77141	0.239132	0.489948	3.21787	7.61552e-05	0.00346792	-5.36625	0.000831723	0.0110875	-5.91978	0.494188	0.707169	-0.553535	3.5913e-05	0.000563656	-0.962339	-1.77947	1.32827	1.21659	1.13494	0.687368	1.09622	-0.313853	-0.394356	-0.973597	-0.147019
LHLBANBO_01244	LHLBANBO_01244	11	LHLBANBO_01244 Beta-phosphoglucomutase	Lactobacillus iners[F06]		-8.75362	-1.80977	0.478514	-0.511796	-0.438589	0.341741	0.477952	-4.38002	-5.38326	-5.35071	-6.17343	-7.44494	-2.57542	0.36554	0.696226	5.35126	0.927139	0.962363	0.400058	0.981083	0.989805	-0.104427	0.0315214	0.130631	-4.9512	0.0111833	0.0604647	-5.45569	0.683101	0.825221	-0.504485	0.0109131	0.0324826	-1.72073	0.428465	1.13671	0.830203	0.852861	1.09438	1.13654	-0.367053	-0.677567	-0.667492	-0.922133
LHLBANBO_00169	LHLBANBO_00169	22	LHLBANBO_00169 L-lactate dehydrogenase	Lactobacillus iners[F06]		0.614004	1.71407	6.02224	5.75387	5.51537	5.42945	6.07464	-1.88456	-3.27451	-2.38886	-3.45119	-1.45668	-3.82004	0.0629458	0.32485	4.59508	0.0565476	0.401094	-3.74357	0.015284	0.119729	-3.94323	0.0459126	0.166687	-8.33865	0.000306877	0.00626049	-8.53831	0.838817	0.91765	-0.199658	2.07882e-07	2.04464e-05	-0.129	0.139698	1.19199	1.12644	1.06819	1.0472	1.20479	-0.739288	-1.07879	-0.862467	-1.12195
LHLBANBO_00397	LHLBANBO_00397	10	LHLBANBO_00397 6-phosphogluconate dehydrogenase, decarboxylating	Lactobacillus iners[F06]		-8.57441	-5.70558	-0.546397	-0.300387	-2.83899	-2.22621	-2.5389	-5.5144	-5.06428	-4.5845	-4.5724	-6.0549	-6.16252	0.129195	0.453204	5.44982	0.415977	0.646232	1.85066	0.416994	0.63445	1.79642	0.00158347	0.017698	-3.59916	0.00111908	0.01307	-3.6534	0.918287	0.957955	-0.0542378	0.000988949	0.00577606	-1.82796	-0.627376	1.53171	1.63466	0.572273	0.828715	0.697857	-0.547365	-0.358996	-0.158209	-0.153146
LHLBANBO_00644	LHLBANBO_00644	23	LHLBANBO_00644 Threonine--tRNA ligase	Lactobacillus iners[F06]		-4.9195	-3.59787	0.810379	0.910324	0.108284	-0.806858	0.678699	-0.639797	-0.866498	0.163726	-2.18629	0.0854716	-0.0439241	0.0471784	0.277886	4.59885	0.110357	0.441617	3.50554	0.0315675	0.17828	3.76343	0.0247383	0.110375	-1.09331	0.256041	0.468668	-0.835419	0.682965	0.825221	0.257894	0.00106554	0.00606181	-2.33253	-1.58554	0.90601	0.962499	0.509184	-0.00805614	0.831584	0.0863669	-0.0417651	0.54052	-0.787714
LHLBANBO_00497	LHLBANBO_00497	40	LHLBANBO_00497 Pyruvate kinase	Lactobacillus iners[F06]		2.04216	3.41603	5.10841	5.05848	4.70316	4.4442	5.05365	-0.411075	-0.56442	-0.154832	-1.88363	0.572068	0.87045	0.18696	0.536389	2.14449	0.130223	0.449234	-3.21684	0.0610663	0.246582	-2.87808	4.24023e-07	0.000382727	-5.36133	0.00301629	0.0249069	-5.02257	0.622707	0.789911	0.338762	2.10462e-05	0.000412169	-0.0512703	0.485309	1.14629	1.12679	0.988015	0.886873	1.1249	-1.00941	-1.0693	-0.909332	-1.58453
LHLBANBO_00232	LHLBANBO_00232	11	LHLBANBO_00232 Adenylate kinase	Lactobacillus iners[F06]		-1.92333	0.0834404	1.8798	0.990526	1.63956	1.70607	1.92161	-2.14237	-1.93907	-1.42235	-1.90037	-1.71678	-1.73037	0.23102	0.586325	2.54746	0.463557	0.676134	-1.12077	0.581787	0.750945	-0.772519	1.03072e-05	0.00202457	-3.66823	1.73661e-06	0.000268252	-3.31998	0.0936637	0.289292	0.348253	2.2687e-05	0.00041822	-0.910189	0.250955	1.29035	0.775807	1.15135	1.18983	1.31454	-1.03693	-0.919293	-0.620312	-0.896901
LHLBANBO_00104;LOBONEOA_00225;DPIKIJBC_00035	LHLBANBO_00104	5;1;1	LHLBANBO_00104 Glycerol-3-phosphate dehydrogenase [NAD(P)+]	Lactobacillus iners[F06]		-4.28593	-6.66574	-2.79448	-2.51563	-2.91709	-2.30037	-2.37094	-6.08364	-5.89241	-7.03236	-3.90745	-5.94805	-5.64073	0.24531	0.601728	2.89613	0.741254	0.853393	-0.512187	0.920723	0.955254	-0.156315	2.05842e-05	0.00202457	-3.40832	0.0163429	0.0756628	-3.05245	0.62314	0.789911	0.355872	0.00230933	0.0103767	0.113922	-1.22224	0.95131	1.10787	0.882466	1.22873	1.18911	-0.895415	-0.788048	-1.42809	0.326423
LHLBANBO_00477	LHLBANBO_00477	30	LHLBANBO_00477 Elongation factor Tu	Lactobacillus iners[F06]		4.10075	4.79419	6.22199	6.06275	5.65365	5.69582	6.09925	4.91077	4.60167	5.34589	5.01647	5.23536	4.97981	0.116132	0.434124	1.49922	0.532327	0.721583	0.308748	0.278889	0.525096	0.696911	0.0192107	0.0923196	-1.19047	0.000884084	0.0115087	-0.802308	0.18346	0.419863	0.388162	0.000267127	0.0023152	-1.86014	-0.771876	1.46887	1.21897	0.576939	0.643107	1.27625	-0.58892	-1.07401	0.093945	-0.423031
LHLBANBO_00252	LHLBANBO_00252	9	LHLBANBO_00252 50S ribosomal protein L4	Lactobacillus iners[F06]		1.11186	0.616557	2.62905	2.67902	1.48949	2.48474	2.39177	0.75533	0.943294	1.40101	1.2345	1.26006	1.1663	0.0255022	0.200038	1.47061	0.962618	0.980457	-0.0148967	0.343986	0.578894	0.401261	0.00157585	0.0176575	-1.4855	0.00679134	0.0445971	-1.06935	0.0850504	0.273174	0.416157	0.000894981	0.00539671	-0.599404	-1.27547	1.47148	1.5397	-0.0839549	1.27451	1.14761	-1.08605	-0.829488	-0.204724	-0.432009
LHLBANBO_00683	LHLBANBO_00683	10	LHLBANBO_00683 DNA protection during starvation protein	Lactobacillus iners[F06]		-3.34318	-7.22313	4.53455	4.51308	3.97308	5.04825	4.90726	-4.10635	-5.1927	-3.40063	-2.06229	-7.20228	-4.23084	0.120696	0.442952	9.8784	0.80037	0.892077	0.633633	0.688784	0.825221	1.05914	0.0212506	0.0992143	-9.24477	0.00331762	0.0264573	-8.81926	0.744393	0.862482	0.42551	3.06208e-05	0.0005057	-0.468885	-1.26583	1.14921	1.1448	1.03388	1.25472	1.22576	-0.625641	-0.848778	-0.480687	-0.20579
LHLBANBO_00248	LHLBANBO_00248	6	LHLBANBO_00248 50S ribosomal protein L22	Lactobacillus iners[F06]		-8.44017	-7.82038	3.81678	2.79907	3.73507	3.66011	2.95982	-6.05702	-6.17476	-3.74612	-7.93064	-6.16655	-4.6253	0.000914463	0.0378263	11.5244	0.0877646	0.428504	2.01439	0.0677031	0.260342	2.51312	4.32362e-07	0.000382727	-9.51006	0.0015751	0.0158441	-9.01132	0.625522	0.791061	0.498733	8.02796e-07	6.12616e-05	-1.1403	-1.01898	1.25889	1.05968	1.24289	1.22822	1.09115	-0.673818	-0.696864	-0.22148	-1.04056
LHLBANBO_00152	LHLBANBO_00152	19	LHLBANBO_00152 DNA-directed RNA polymerase subunit beta	Lactobacillus iners[F06]		-4.26027	-6.97302	-2.36557	-2.86828	-3.5443	-3.22399	-2.6403	-5.87435	-5.98081	-5.25076	-6.01595	-3.32958	-6.66362	0.29161	0.640982	2.68815	0.856557	0.921744	-0.310938	0.866336	0.925513	0.301662	7.56356e-05	0.00346792	-2.99909	0.0405423	0.140517	-2.38649	0.459023	0.679705	0.612601	0.0158553	0.0427119	0.168958	-1.4828	1.32261	1.01652	0.604897	0.799934	1.15533	-0.813834	-0.878654	-0.43414	-0.90005
LHLBANBO_01200	LHLBANBO_01200	6	LHLBANBO_01200 30S ribosomal protein S12	Lactobacillus iners[F06]		-4.38593	-1.43173	1.54456	1.16773	0.785404	1.03515	1.17092	-5.72075	-5.62281	-3.61874	-7.64576	-2.51858	-6.4226	0.220606	0.572334	4.04958	0.312278	0.578301	-2.76294	0.359556	0.58953	-2.14259	7.27206e-08	0.000160931	-6.81253	0.0133771	0.0675108	-6.19217	0.639157	0.799211	0.620355	0.000663239	0.00440104	-0.582626	0.299899	1.18902	1.07645	0.962237	1.03685	1.0774	-0.981382	-0.952125	-0.353439	-1.55645
LHLBANBO_00474;LOBONEOA_00383;DPIKIJBC_00789	LHLBANBO_00474	3;1;1	LHLBANBO_00474 30S ribosomal protein S15	Lactobacillus iners[F06]		-3.5504	-4.64684	3.71527	3.63659	3.76652	1.17276	2.33218	-7.04226	-4.75962	-4.96308	-5.87377	-4.75885	-5.35446	0.00276367	0.0630515	7.02328	0.333161	0.588254	-1.80232	0.24719	0.495697	-1.13892	0.0440863	0.163332	-8.8256	1.16714e-05	0.000794734	-8.1622	0.664326	0.812913	0.663399	1.88325e-06	9.2614e-05	-0.363231	-0.624328	1.36696	1.34823	1.37917	0.761509	1.03761	-1.19476	-0.651186	-0.699637	-0.9165
LHLBANBO_00386	LHLBANBO_00386	3	LHLBANBO_00386 30S ribosomal protein S18	Lactobacillus iners[F06]		-8.72766	-6.62166	1.87993	1.38518	-0.331997	1.06455	1.91853	-4.86793	-6.40294	-1.89696	-7.92996	-5.8832	-4.05763	0.0456853	0.272647	8.8579	0.26923	0.549664	2.03923	0.184207	0.433847	2.73272	0.0279826	0.120713	-6.81867	0.0132962	0.0673139	-6.12518	0.667537	0.815198	0.693493	0.000381146	0.00295438	-1.42358	-0.88959	1.26604	1.1406	0.705194	1.0593	1.27583	-0.444919	-0.83413	0.308387	-1.22132
LHLBANBO_00244	LHLBANBO_00244	5	LHLBANBO_00244 30S ribosomal protein S17	Lactobacillus iners[F06]		3.16503	3.35914	4.27176	4.59376	4.18434	4.3404	4.32405	-6.22248	-6.16267	-4.29413	-5.43614	-7.44665	-4.56238	0.0100038	0.121292	1.08078	0.00305585	0.31363	-9.45466	0.00102767	0.0305266	-8.69691	4.04846e-10	1.79185e-06	-10.5354	0.000775595	0.0107006	-9.77769	0.366289	0.605333	0.757746	5.5769e-08	1.12197e-05	0.707257	0.745206	0.923616	0.986565	0.906527	0.937036	0.93384	-1.12794	-1.11625	-0.750964	-0.974221
LHLBANBO_01212;DPIKIJBC_00562	LHLBANBO_01212	14;2	LHLBANBO_01212 CTP synthase	Lactobacillus iners[F06]		-3.23012	-8.40831	1.12632	2.37307	-0.575195	0.454316	0.818609	-2.70692	-4.0105	-2.5133	-3.06527	-2.39362	-1.86545	0.226517	0.580187	6.65864	0.51167	0.706159	2.4605	0.416503	0.634139	3.3598	0.0283914	0.121813	-4.19814	0.000949447	0.0121308	-3.29884	0.380371	0.617126	0.8993	0.00208788	0.00961935	-0.496489	-2.35376	1.06604	1.51321	0.455757	0.825013	0.955674	-0.308834	-0.776389	-0.239386	-0.437363
LHLBANBO_00294	LHLBANBO_00294	2	LHLBANBO_00294 Putative universal stress protein	Lactobacillus iners[F06]		-5.35584	-6.09843	-0.228539	-0.367192	-0.586157	-1.12227	-0.364986	-6.50765	-5.41823	-6.13681	-5.99065	-3.16278	-4.92158	0.0208363	0.180472	5.1933	0.758756	0.864193	-0.235808	0.43622	0.648684	0.674178	0.0467282	0.168282	-5.42911	0.00559351	0.0388039	-4.51913	0.362874	0.602431	0.909986	3.76341e-05	0.000578885	-0.684809	-0.967752	1.26881	1.21598	1.13255	0.928278	1.21682	-1.12368	-0.70858	-0.982376	-0.926686
LHLBANBO_00221	LHLBANBO_00221	11	LHLBANBO_00221 50S ribosomal protein L13	Lactobacillus iners[F06]		-1.39904	0.953159	4.01383	3.93359	3.22677	2.07917	4.17855	0.0208046	-1.18753	-0.205173	0.639473	-0.0727357	0.973076	0.166799	0.503583	3.70932	0.818067	0.901809	-0.360427	0.718871	0.842677	0.556598	0.0328889	0.134599	-4.06975	0.00034994	0.00667602	-3.15272	0.342421	0.586288	0.917025	0.000620082	0.00420933	-1.37625	-0.185475	1.36397	1.32334	0.965522	0.384558	1.44735	-0.657471	-1.26918	-0.77187	-0.344276
LHLBANBO_00832	LHLBANBO_00832	2	LHLBANBO_00832 Phosphocarrier protein HPr	Lactobacillus iners[F06]		-6.61756	-5.78313	1.32	1.4429	1.49001	2.3622	1.98523	-5.90898	-7.39044	-4.65593	-5.67273	-6.03375	-6.41752	0.0112223	0.13175	7.92041	0.661912	0.80696	-0.449364	0.44203	0.652142	0.50536	0.0425759	0.160008	-8.36978	2.30113e-05	0.00130574	-7.41505	0.397437	0.631416	0.954725	6.56261e-08	1.16184e-05	-0.888753	-0.679843	1.0985	1.12927	1.14106	1.35942	1.26505	-0.711351	-1.08225	-0.397638	-0.652205
LHLBANBO_00863	LHLBANBO_00863	4	LHLBANBO_00863 PTS-dependent dihydroxyacetone kinase, dihydroxyacetone-binding subunit DhaK	Lactobacillus iners[F06]		-6.06002	-4.1225	-2.0248	-2.18694	-1.47096	-0.607978	-2.14524	-6.76317	-6.10786	-5.25394	-7.6109	-5.76996	-3.21958	0.150707	0.484217	3.40408	0.38252	0.623695	-1.34426	0.79814	0.893141	-0.372334	0.00214818	0.021807	-4.74833	0.0196352	0.0853688	-3.77641	0.373894	0.613819	0.971922	0.00240141	0.0107252	-0.853399	-0.0083444	0.906579	0.835862	1.14814	1.52453	0.854049	-1.16008	-0.874267	-0.501824	-1.52982
LHLBANBO_01180;DPIKIJBC_00317	LHLBANBO_01180	19;3	LHLBANBO_01180 6-phospho-alpha-glucosidase 1	Lactobacillus iners[F06]	+	-4.08221	-7.23728	0.422757	0.0425004	-0.67493	-0.27543	0.187393	-5.1519	-5.9855	-1.39165	-4.99715	-6.64151	-5.16278	0.170336	0.510431	5.6002	0.963651	0.980457	0.0910392	0.621294	0.780985	1.11147	0.0200233	0.0949873	-5.50916	0.0257414	0.103574	-4.48873	0.443599	0.668267	1.02043	0.00201205	0.00936419	-0.321619	-1.40994	1.23234	1.10117	0.853698	0.991503	1.15115	-0.690605	-0.978149	0.60647	-0.637224
LHLBANBO_00309	LHLBANBO_00309	7	LHLBANBO_00309 D-alanine--D-alanine ligase A	Lactobacillus iners[F06]		-0.588503	-4.72507	0.247712	-1.68817	-0.917846	0.397134	-0.491135	-6.65631	-6.37434	-2.42578	-5.68575	-6.13863	-7.29893	0.481628	0.772509	2.16633	0.312113	0.578301	-3.85854	0.389031	0.612754	-2.73049	3.51718e-05	0.00239493	-6.02487	0.0129723	0.0664924	-4.89681	0.360287	0.599937	1.12805	0.00370478	0.0148392	0.910961	-0.500976	1.19639	0.53561	0.798546	1.24739	0.944195	-1.16017	-1.06392	0.283843	-0.828886
LHLBANBO_01053	LHLBANBO_01053	1	LHLBANBO_01053 hypothetical protein	Lactobacillus iners[F06]		5.02279	4.60797	4.54396	4.78696	4.84816	4.01515	5.016	3.57859	3.1727	4.89779	4.62275	4.58873	4.34449	0.574264	0.823371	-0.173331	0.0383419	0.380951	-1.43973	0.499501	0.695746	-0.201935	0.0233999	0.106333	-1.2664	0.894585	0.945423	-0.0286038	0.0487977	0.198875	1.2378	0.00410857	0.0160216	0.992115	0.25418	0.140327	0.572591	0.681473	-0.80039	0.980034	-1.57699	-2.29904	0.769758	0.280475
LHLBANBO_00603;DPIKIJBC_01052	LHLBANBO_00603	22;1	LHLBANBO_00603 Glutamine synthetase	Lactobacillus iners[F06]		0.301047	-1.44188	3.20264	2.9998	2.52882	1.73674	2.99458	0.433914	0.330976	2.13282	1.42078	1.58722	1.85328	0.141256	0.470773	3.26293	0.47118	0.681509	0.95286	0.219766	0.469896	2.31894	0.000729855	0.0110686	-2.31007	0.020343	0.087671	-0.943987	0.00186246	0.0291281	1.36608	0.000450666	0.00332996	-0.926833	-2.22578	1.23563	1.08446	0.733453	0.14314	1.08057	-0.827811	-0.904528	0.438331	-0.0923322
LHLBANBO_00243;KOPMNAED_00595;FPEFDMFL_00478	LHLBANBO_00243	7;1;1	LHLBANBO_00243 50S ribosomal protein L14	Lactobacillus iners[F06]		-1.16079	2.3206	2.319	2.09669	1.87475	2.19297	2.30917	-6.73199	-7.49713	-4.5202	-5.43054	-6.56419	-5.79856	0.530874	0.80075	1.57861	0.128117	0.449234	-7.69446	0.158447	0.401884	-6.15828	0.0204107	0.0964115	-9.27308	0.000245144	0.00534487	-7.73689	0.0670943	0.239291	1.53619	1.42856e-06	8.43039e-05	0.173938	1.00258	1.00221	0.949291	0.896463	0.972207	0.999865	-1.15213	-1.33425	-0.625676	-0.842356
LHLBANBO_00229	LHLBANBO_00229	7	LHLBANBO_00229 30S ribosomal protein S13	Lactobacillus iners[F06]		0.200152	1.23717	2.38596	2.36823	1.95959	2.26613	1.90008	-0.145127	-0.465908	1.52264	0.781998	1.62481	1.01027	0.206365	0.558709	1.45734	0.278411	0.554111	-1.02418	0.491776	0.690891	0.516269	0.0069177	0.0448396	-2.48151	0.01101	0.0600354	-0.941067	0.0053156	0.0494635	1.54045	0.000162075	0.00162849	-1.1298	-0.0452745	1.15614	1.1376	0.710235	1.03082	0.648	-1.49089	-1.82637	0.253272	-0.521296
LHLBANBO_00048;DPIKIJBC_01236	LHLBANBO_00048	9;3	LHLBANBO_00048 Glutamyl-tRNA(Gln) amidotransferase subunit A	Lactobacillus iners[F06]		-6.56135	-4.01394	-0.685259	-2.5374	-0.747896	-1.14697	-0.813393	-6.26236	-6.25167	-4.72675	-4.30582	-5.3004	-4.51495	0.171061	0.510449	4.10146	0.58585	0.757023	-0.969369	0.729868	0.848763	0.575664	0.000127347	0.00455258	-5.07083	9.31871e-05	0.00280575	-3.5258	0.00547073	0.0503673	1.54503	9.09174e-05	0.00108342	-1.2875	-0.14836	1.34014	0.51191	1.31213	1.13367	1.28284	-1.15379	-1.14901	-0.467112	-0.278883
LHLBANBO_01017	LHLBANBO_01017	2	LHLBANBO_01017 hypothetical protein	Lactobacillus iners[F06]		-5.73196	-6.43848	-1.95573	-0.869751	-2.30223	-5.79997	-0.769349	-7.1841	-6.97063	-4.24602	-7.48408	-4.94652	-4.59031	0.013122	0.142697	3.74581	0.194747	0.499391	-0.992143	0.401101	0.623879	0.768489	0.00631264	0.0423972	-4.73796	0.0391342	0.137576	-2.97733	0.0954394	0.292531	1.76063	0.0186922	0.0484738	-0.492745	-0.789971	1.0959	1.55277	0.950126	-0.521352	1.595	-1.10365	-1.01384	0.132386	-1.22985
LHLBANBO_00816	LHLBANBO_00816	5	LHLBANBO_00816 Foldase protein PrsA	Lactobacillus iners[F06]		-8.20044	-3.47593	-0.208335	-0.894933	-0.724356	-1.10814	-0.649235	-7.6951	-6.84781	-6.15341	-4.74152	-7.05536	-4.03466	0.27405	0.623302	5.12119	0.652333	0.801117	-1.43327	0.909404	0.94883	0.341949	0.0232696	0.105884	-6.55446	0.00469871	0.0342611	-4.77924	0.0916276	0.286401	1.77522	0.000659899	0.00439205	-1.40205	0.168864	1.25535	1.02705	1.08377	0.95616	1.10874	-1.23402	-0.952293	-0.721404	-0.251947
LHLBANBO_00198	LHLBANBO_00198	6	LHLBANBO_00198 50S ribosomal protein L11	Lactobacillus iners[F06]		-7.24574	0.2695	1.7311	1.35312	1.78251	0.831008	2.11325	-0.728667	-0.923263	1.04445	0.688526	0.990209	1.14415	0.406638	0.725426	5.05032	0.607568	0.769774	2.66216	0.445975	0.655994	4.45495	0.000181429	0.00527121	-2.38816	0.0515721	0.166127	-0.595363	0.000948823	0.0209975	1.7928	0.0411662	0.0893768	-3.0915	0.0144127	0.618463	0.462252	0.639711	0.246474	0.776399	-0.398111	-0.478534	0.334686	0.187589
LHLBANBO_00256	LHLBANBO_00256	2	LHLBANBO_00256 Bifunctional protein GlmU	Lactobacillus iners[F06]		-3.27897	-6.50295	-1.85541	-1.60854	-2.40812	-0.692535	-1.65085	-7.39471	-6.2092	-5.13234	-6.03705	-2.91789	-5.94338	0.28593	0.635942	3.24787	0.433841	0.659177	-1.91099	0.955395	0.976577	-0.116704	0.0354775	0.141914	-5.15886	0.0132034	0.0670162	-3.36457	0.136527	0.359995	1.79429	0.00251004	0.0110103	0.302643	-1.10589	0.924584	1.03244	0.683109	1.43264	1.01396	-1.49549	-0.977549	-0.507078	-0.902339
LHLBANBO_01199	LHLBANBO_01199	14	LHLBANBO_01199 30S ribosomal protein S7	Lactobacillus iners[F06]		0.236592	0.78317	4.01761	3.98096	4.07669	2.43861	4.04189	-0.638795	-0.769732	1.70396	1.88243	-0.638263	1.45649	0.00193303	0.052433	3.20127	0.12518	0.445875	-1.21414	0.413739	0.632925	0.591275	0.000105538	0.00412818	-4.41542	0.0126048	0.0649536	-2.61	0.0532667	0.210499	1.80542	0.000462089	0.003379	-0.798322	-0.507364	1.21441	1.1949	1.24586	0.373871	1.22733	-1.26431	-1.33401	-0.0172042	0.0778008
LHLBANBO_00091	LHLBANBO_00091	22	LHLBANBO_00091 Glyceraldehyde-3-phosphate dehydrogenase	Lactobacillus iners[F06]		3.89208	4.841	5.97861	5.8753	5.68442	5.81538	5.68929	0.426681	-0.148704	2.10506	1.5034	1.72339	2.56819	0.198147	0.548123	1.44206	0.0281134	0.369387	-4.22755	0.0743714	0.275858	-2.39153	0.0266001	0.116336	-5.66961	0.000281971	0.00585916	-3.83359	0.026095	0.135242	1.83602	8.42394e-08	1.33158e-05	0.157936	0.577571	1.08064	1.03496	0.95055	1.00846	0.952702	-1.37453	-1.62898	-0.632316	-0.898382
LHLBANBO_00834	LHLBANBO_00834	6	LHLBANBO_00834 Nucleoside deoxyribosyltransferase	Lactobacillus iners[F06]		-6.77685	-5.83169	0.789546	1.0843	0.249738	1.05758	1.42223	-7.93663	-6.81376	-4.13582	-5.28213	-5.49206	-7.20825	0.0192344	0.170561	7.22495	0.285283	0.560935	-1.07093	0.385844	0.611597	0.774699	0.0250405	0.111498	-8.29587	0.00107194	0.0127413	-6.45025	0.107836	0.312928	1.84563	1.30372e-06	8.01427e-05	-0.892414	-0.638738	1.13836	1.21747	0.993478	1.2103	1.30817	-1.20369	-0.902321	-0.183579	-0.491242
LHLBANBO_00160	LHLBANBO_00160	10	LHLBANBO_00160 Lysine--tRNA ligase	Lactobacillus iners[F06]		-5.71551	-5.17144	-1.16804	-1.19377	-2.84973	-1.32626	-0.632844	-5.81063	-7.26478	-7.02713	-5.19112	-1.99635	-4.39749	0.000621176	0.03273	4.00935	0.354052	0.59955	-1.09423	0.510927	0.703592	0.790453	0.0430396	0.161093	-5.10358	0.0470853	0.155988	-3.21889	0.214521	0.458461	1.88468	0.00445953	0.0170008	-0.791657	-0.563642	1.11417	1.10339	0.409381	1.04786	1.33847	-0.831525	-1.44095	-1.34135	-0.57189
LHLBANBO_00903	LHLBANBO_00903	15	LHLBANBO_00903 Adenylosuccinate synthetase	Lactobacillus iners[F06]		-4.18378	-6.08748	-0.890364	-1.05602	-2.65282	-0.463216	-1.163	-6.51456	-7.25826	-6.47767	-3.41686	-4.0166	-5.17042	0.114871	0.432898	3.89055	0.290939	0.563791	-1.75078	0.782882	0.883712	0.365242	0.00129549	0.0156663	-5.64133	0.00674108	0.0445248	-3.52531	0.0517671	0.206437	2.11602	0.000459574	0.00336767	-0.161211	-0.953107	1.20878	1.13987	0.475636	1.38646	1.09537	-1.13076	-1.44012	-1.11542	0.15781
LHLBANBO_00507	LHLBANBO_00507	19	LHLBANBO_00507 30S ribosomal protein S1	Lactobacillus iners[F06]		-6.26346	-1.85062	2.13031	1.70797	1.03314	0.108147	2.0561	-1.23975	-1.16929	0.500679	1.70185	1.71944	0.285163	0.23615	0.592637	5.46417	0.41909	0.64811	2.85252	0.251433	0.499033	5.10882	0.00220408	0.021922	-2.61165	0.530768	0.715643	-0.35535	0.00942482	0.0717974	2.2563	0.00271814	0.0116629	-2.7262	-0.822321	0.89522	0.713004	0.421855	0.0227752	0.863204	-0.558766	-0.528364	0.19213	0.710364
LHLBANBO_00809	LHLBANBO_00809	31	LHLBANBO_00809 Fructose-bisphosphate aldolase	Lactobacillus iners[F06]		3.76002	3.50178	4.97864	4.72191	4.42528	4.31411	5.00754	2.36797	1.81078	4.49736	4.69503	4.8961	4.84324	0.00736747	0.103055	1.0586	0.0724268	0.410178	-1.54153	0.0189081	0.136744	1.10203	0.0285032	0.122125	-2.60013	0.80259	0.893202	0.043433	0.0464146	0.193256	2.64356	5.14657e-06	0.000162705	-0.371911	-0.624672	0.820886	0.569597	0.279252	0.170439	0.84917	-1.73445	-2.27983	0.349799	0.543285
LHLBANBO_00888	LHLBANBO_00888	4	LHLBANBO_00888 UDP-N-acetylmuramoyl-L-alanyl-D-glutamate--L-lysine ligase	Lactobacillus iners[F06]		-5.8396	-4.06009	-3.86298	-3.8156	-4.90499	-2.28086	-3.12959	-6.37288	-6.56783	-3.55446	-4.12864	-3.71941	-3.76992	0.340356	0.680781	1.35103	0.334372	0.588254	-1.52051	0.414453	0.632925	1.15673	0.00219111	0.0218607	-2.87154	0.686166	0.819253	-0.194302	0.000136245	0.00972616	2.67724	0.00832742	0.0264209	-1.20725	0.195615	0.350999	0.388352	-0.47046	1.59825	0.929162	-1.62766	-1.78135	0.594226	0.141567
LHLBANBO_01186	LHLBANBO_01186	8	LHLBANBO_01186 Serine--tRNA ligase	Lactobacillus iners[F06]		-6.10584	-7.89733	-0.425288	-0.913061	-1.11014	-1.91101	-0.469174	-6.91522	-7.51974	-7.9406	-3.79269	-2.9789	-3.29557	0.0721368	0.344346	6.03585	0.851519	0.919225	-0.215897	0.168861	0.41406	2.49965	0.000880191	0.0122404	-6.25175	0.0517344	0.166407	-3.5362	0.0982296	0.297376	2.71554	0.00117554	0.00648744	-0.730525	-1.33596	1.18921	1.02437	0.957765	0.687112	1.17438	-1.00405	-1.20835	-1.35058	0.0512035
LHLBANBO_00286	LHLBANBO_00286	3	LHLBANBO_00286 Alpha-glycerophosphate oxidase	Lactobacillus iners[F06]		-6.24086	-5.85574	-3.21673	-3.07642	1.58896	-4.52082	-1.74756	-6.51032	-8.02358	-4.68175	-5.27069	-2.85951	-4.00243	0.0198253	0.173413	3.85379	0.34176	0.592964	-1.21865	0.0327383	0.181877	1.8447	0.0140064	0.0735378	-5.07244	0.137311	0.317025	-2.00908	0.0786344	0.260897	3.06335	0.0229355	0.0568379	-0.839293	-0.681995	0.395866	0.453175	2.35867	-0.13677	0.995925	-0.949351	-1.56741	-0.2025	-0.44304
LHLBANBO_00862	LHLBANBO_00862	3	LHLBANBO_00862 PTS-dependent dihydroxyacetone kinase, ADP-binding subunit DhaL	Lactobacillus iners[F06]		-8.85777	-7.42034	-3.99097	-2.24484	-5.1096	-2.60724	-4.2694	-7.61828	-7.3553	-3.18367	-3.31596	-4.45154	-5.11384	0.0296555	0.211642	4.49464	0.528389	0.718479	0.652262	0.044899	0.213451	4.1228	0.00148501	0.0169857	-3.84238	0.61502	0.773099	-0.371845	0.003453	0.0406331	3.47054	0.000858922	0.00527979	-1.79159	-1.11678	0.493148	1.31288	-0.0319972	1.14274	0.362437	-1.2097	-1.08625	0.872137	0.810032
LHLBANBO_01095	LHLBANBO_01095	6	LHLBANBO_01095 Oligopeptide transport ATP-binding protein OppD	Lactobacillus iners[F06]		-2.39627	-1.28764	-1.20552	-1.62111	-4.3329	-1.62146	-1.37958	-5.73147	-6.58465	-3.71546	-0.141701	-2.85603	-3.73851	0.826378	0.938555	-0.190154	0.0293895	0.369387	-4.3161	0.489874	0.68978	-0.77097	0.00347706	0.0287117	-4.12595	0.594312	0.756957	-0.580815	0.0207281	0.116277	3.54513	0.0255696	0.0619097	0.219766	0.799778	0.842746	0.625316	-0.793436	0.625131	0.751682	-1.52514	-1.97151	-0.470408	1.39931
LHLBANBO_00766	LHLBANBO_00766	6	LHLBANBO_00766 sn-glycerol-3-phosphate-binding periplasmic protein UgpB	Lactobacillus iners[F06]		-5.56939	-4.76257	-1.90789	-3.03948	-1.79606	-4.6741	-4.13446	-6.71414	-7.33998	-1.04574	-5.22107	-5.01454	-2.24156	0.0372042	0.242512	2.05558	0.0740273	0.410178	-1.86108	0.187946	0.438009	1.78525	0.00192874	0.0200861	-3.91666	0.828709	0.909013	-0.270333	0.0343503	0.16062	3.64633	0.0472303	0.0991657	-0.741181	-0.330754	1.12143	0.54579	1.17832	-0.285746	-0.0112289	-1.32352	-1.64189	1.56001	-0.563994
LHLBANBO_00251	LHLBANBO_00251	9	LHLBANBO_00251 50S ribosomal protein L23	Lactobacillus iners[F06]		0.158408	0.223615	2.99364	2.94544	3.05361	1.90461	2.50302	-2.11944	-3.05494	0.897037	1.22517	1.69583	1.82523	0.000271259	0.0218289	2.48905	0.104795	0.435255	-2.7782	0.00985623	0.0937452	1.21981	0.0247348	0.110375	-5.26725	0.00439551	0.0325551	-1.26925	0.0376834	0.168983	3.99801	2.05206e-06	9.56042e-05	-0.491761	-0.45757	0.994907	0.969633	1.02635	0.423866	0.737649	-1.68616	-2.17669	-0.104457	0.0675997
LHLBANBO_00372	LHLBANBO_00372	12	LHLBANBO_00372 Ribonucleoside-diphosphate reductase subunit alpha 1	Lactobacillus iners[F06]		-6.6697	-9.44831	-1.20662	-1.42803	-1.24555	-2.79356	-1.62731	-8.03987	-8.03837	-5.19046	-2.00905	-7.08882	-1.53286	0.123386	0.44435	6.39879	0.990888	0.995462	0.0198869	0.126574	0.360585	4.10371	2.6339e-05	0.00209072	-6.37891	0.180618	0.378426	-2.29509	0.0538386	0.211504	4.08382	0.00284223	0.0120495	-0.745093	-1.63079	0.996292	0.925717	0.983884	0.490448	0.862196	-1.18184	-1.18136	-0.273577	0.740514
LHLBANBO_00948	LHLBANBO_00948	5	LHLBANBO_00948 Catabolite control protein A	Lactobacillus iners[F06]		-0.478077	-1.97736	-1.25599	-1.32057	-1.32446	-1.46272	-2.17858	-8.78716	-7.55478	-6.69514	-1.43969	-5.49108	-2.20137	0.772474	0.919058	-0.280746	0.0209322	0.350068	-6.94325	0.137451	0.377393	-2.7291	0.0436639	0.162264	-6.66251	0.148176	0.333925	-2.44835	0.0412556	0.179369	4.21415	0.00298622	0.0125257	0.980265	0.448833	0.704528	0.681638	0.680259	0.63125	0.377507	-1.96495	-1.52812	-1.22342	0.639415
LHLBANBO_00242	LHLBANBO_00242	4	LHLBANBO_00242 50S ribosomal protein L24	Lactobacillus iners[F06]		2.75393	1.81396	4.49063	4.2458	3.71502	4.13934	4.26251	-6.56844	-7.83974	0.344141	0.251641	0.0114039	0.358802	0.134909	0.461734	1.88672	0.00923393	0.319665	-9.48804	0.135382	0.375266	-2.04245	0.0292014	0.124036	-11.3748	8.81019e-08	6.07713e-05	-3.92916	0.0508356	0.20473	7.44559	1.30986e-09	1.15949e-06	0.458056	0.223097	0.892176	0.830976	0.698299	0.804365	0.835153	-1.87223	-2.19001	-0.144311	-0.167433
DPIKIJBC_01385	DPIKIJBC_01385	9	DPIKIJBC_01385 Glucose-6-phosphate isomerase	Lactobacillus jensenii[F12]		-7.42006	-7.57705	-0.13787	-0.200508	-1.40898	-0.622317	0.217747	-7.49396	-6.72058	-3.23889	-6.72957	-3.8015	-2.6301	5.37058e-06	0.00594255	7.06817	0.492444	0.693732	0.391287	0.0328174	0.181877	3.39854	0.00367259	0.0297709	-6.67688	0.0224274	0.0939998	-3.66963	0.040704	0.17802	3.00725	7.77102e-05	0.00096886	-1.19492	-1.24499	1.12803	1.10805	0.72256	0.973498	1.24147	-1.21849	-0.971789	0.138835	-0.974658
LHLBANBO_00197;DPIKIJBC_01414	LHLBANBO_00197;DPIKIJBC_01414	10;5	LHLBANBO_00197 50S ribosomal protein L1;DPIKIJBC_01414 50S ribosomal protein L1	Lactobacillus jensenii[F12];Lactobacillus iners[F06]		-7.34451	-2.58296	1.75005	1.2746	1.08774	1.1752	1.13553	-1.68511	-1.70756	0.00845295	-0.449244	-0.225718	-0.165531	0.231002	0.586325	6.24836	0.400871	0.63468	3.2674	0.295071	0.53944	4.75572	1.38682e-05	0.00202457	-2.98096	2.67337e-05	0.00144297	-1.49263	0.000487211	0.0152348	1.48832	0.000748015	0.00479813	-2.78295	-0.819806	0.966657	0.770631	0.69359	0.729649	0.713293	-0.44963	-0.458887	0.24861	0.0599053
LHLBANBO_00220;DPIKIJBC_00660	LHLBANBO_00220;DPIKIJBC_00660	4;3	LHLBANBO_00220 30S ribosomal protein S9;DPIKIJBC_00660 30S ribosomal protein S9	Lactobacillus jensenii[F12];Lactobacillus iners[F06]		-0.571224	-5.34708	2.31805	1.78227	1.54364	2.12931	2.32184	-6.2349	-5.93386	-1.70537	-3.84783	-2.70143	-3.15907	0.283629	0.633508	4.97817	0.414701	0.645031	-3.12523	0.971953	0.98531	0.105726	1.88159e-05	0.00202457	-8.1034	0.000743479	0.0105132	-4.87245	0.00360103	0.0413486	3.23095	0.000122127	0.00129708	0.280103	-1.17156	1.15832	0.995466	0.922932	1.10095	1.15947	-1.44142	-1.34991	-0.0646305	-0.715847
OGJEHOCG_00915;KPACOFLO_01058;AIKLKAMK_00010;MCNAPLHK_00300	OGJEHOCG_00915;KPACOFLO_01058;AIKLKAMK_00010	3;3;3;1	OGJEHOCG_00915 putative protein;KPACOFLO_01058 putative protein;AIKLKAMK_00010 putative protein	Bifidobacterium vaginale[F08];Bifidobacterium vaginale[F12];Bifidobacterium vaginale[F02]		-3.5365	-5.09533	-6.60456	-5.56832	-1.96005	-4.96934	-4.09558	-0.0801356	-0.723875	0.101075	-0.327774	-0.329599	-0.0829825	0.787603	0.923744	-0.323653	0.0884038	0.428521	3.91391	0.112824	0.340105	4.1561	0.00433965	0.033116	4.23756	0.0043222	0.032369	4.47975	0.586347	0.767244	0.242185	0.00126758	0.00680612	-0.393428	-1.02112	-1.62885	-1.21158	0.241366	-0.970389	-0.618552	0.998352	0.739137	1.07132	0.898635
CJLJMABO_01309;FNCFANLB_01688;LOBONEOA_01376	CJLJMABO_01309;FNCFANLB_01688	7;7;1	CJLJMABO_01309 Pur operon repressor;FNCFANLB_01688 Pur operon repressor	Lactobacillus crispatus[F12];Lactobacillus crispatus[F08]		-2.20205	-6.0667	-6.22056	-5.51175	-6.7916	-5.04838	-5.58611	-4.24676	-3.74127	-0.105002	-0.305507	-0.249649	0.124822	0.539381	0.805704	-1.69731	0.95393	0.978469	0.140362	0.285805	0.530831	4.00054	0.01009	0.0580194	1.83767	1.47729e-05	0.000947606	5.69785	0.0217961	0.120286	3.86018	0.000144065	0.001476	0.505666	-0.960802	-1.01919	-0.750224	-1.23587	-0.574395	-0.77844	-0.270212	-0.0784008	1.30141	1.22532
FNCFANLB_02488;CJLJMABO_01286	FNCFANLB_02488;CJLJMABO_01286	4;4	FNCFANLB_02488 Protein NrdI;CJLJMABO_01286 Protein NrdI	Lactobacillus crispatus[F08];Lactobacillus crispatus[F12]		-6.80252	-3.56797	-3.4323	-8.19341	-5.07007	-6.6796	-4.92786	-1.94121	-1.60882	1.75496	2.43461	1.7118	1.44902	0.823626	0.938555	-0.475405	0.27914	0.554111	3.41023	0.139019	0.378411	7.02284	0.00795316	0.0493698	3.88563	0.00049219	0.00820397	7.49825	0.000304083	0.012567	3.61262	0.000176324	0.00172657	-1.13053	-0.242957	-0.205731	-1.5122	-0.65514	-1.0968	-0.616119	0.203431	0.29464	1.21768	1.40418
FNCFANLB_01288;CJLJMABO_01068	FNCFANLB_01288;CJLJMABO_01068	6;6	FNCFANLB_01288 hypothetical protein;CJLJMABO_01068 hypothetical protein	Lactobacillus crispatus[F08];Lactobacillus crispatus[F12]		-5.79728	-5.25208	-5.77132	-4.66232	-1.13054	-4.84643	-3.36727	0.303481	0.638048	4.07988	3.87873	4.13251	3.83563	0.127114	0.450447	1.5691	0.00628532	0.318497	5.99544	0.0116552	0.102465	9.50636	0.00457627	0.0342138	4.42634	0.000552121	0.00868304	7.93726	0.0114044	0.0810205	3.51092	1.18492e-05	0.000281961	-1.15318	-1.02008	-1.14685	-0.876098	-0.0138606	-0.921047	-0.559929	0.336237	0.417917	1.25819	1.20909
FNCFANLB_01885;CJLJMABO_00818	FNCFANLB_01885;CJLJMABO_00818	31;31	FNCFANLB_01885 DNA-directed RNA polymerase subunit beta;CJLJMABO_00818 DNA-directed RNA polymerase subunit beta	Lactobacillus crispatus[F08];Lactobacillus crispatus[F12]		-4.25378	-7.56207	-2.17892	-5.48028	-4.24277	-5.97924	-2.84898	-2.00296	-1.92227	1.22555	1.4458	1.5581	1.53545	0.466766	0.763272	1.76189	0.252572	0.537038	3.94531	0.140296	0.380484	7.34916	0.0404179	0.154771	2.18342	0.00147826	0.0151804	5.58726	2.54676e-06	0.00165304	3.40384	0.000357508	0.00284081	-0.609808	-1.67623	0.0590258	-1.00517	-0.606256	-1.16601	-0.156969	0.115747	0.141755	1.15646	1.22745
FNCFANLB_00709;CJLJMABO_01740	FNCFANLB_00709;CJLJMABO_01740	6;6	FNCFANLB_00709 Phosphate-binding protein PstS 1;CJLJMABO_01740 Phosphate-binding protein PstS 1	Lactobacillus crispatus[F08];Lactobacillus crispatus[F12]		-5.7456	-7.07257	-4.46906	-6.37981	-6.19268	-5.28339	-4.3901	-2.48517	-1.83333	1.52449	1.07722	1.06094	0.893922	0.314337	0.659702	1.06608	0.0566305	0.401094	4.24984	0.0473718	0.219164	7.54823	0.00337846	0.0281852	3.18376	3.37979e-05	0.00162597	6.48215	0.0337572	0.159173	3.29839	1.0527e-06	7.488e-05	-0.842269	-1.25274	-0.447398	-1.03845	-0.980564	-0.699294	-0.422974	0.166275	0.367906	1.40658	1.26822
FNCFANLB_01967;CJLJMABO_00117;LHLBANBO_00283;DPIKIJBC_00776;LOBONEOA_01303	FNCFANLB_01967;CJLJMABO_00117	18;18;3;3;2	FNCFANLB_01967 Anaerobic ribonucleoside-triphosphate reductase;CJLJMABO_00117 Anaerobic ribonucleoside-triphosphate reductase	Lactobacillus crispatus[F08];Lactobacillus crispatus[F12]		-2.2211	-4.99899	-5.03554	-6.15705	-4.8499	-4.09139	-2.0769	-1.7266	-2.69797	1.09039	0.773432	1.1154	1.07997	0.658829	0.858904	-0.832108	0.490264	0.692772	1.39776	0.184691	0.434307	4.62484	0.0495707	0.174681	2.22987	0.00117661	0.013411	5.45695	0.087727	0.278536	3.22708	0.000665425	0.00440894	0.0268157	-1.02358	-1.0374	-1.46147	-0.967205	-0.680389	0.0813417	0.213799	-0.153499	1.27898	1.15913
CJLJMABO_00405;FNCFANLB_00049	CJLJMABO_00405;FNCFANLB_00049	35;35	CJLJMABO_00405 Chaperone protein DnaK;FNCFANLB_00049 Chaperone protein DnaK	Lactobacillus crispatus[F12];Lactobacillus crispatus[F08]		-2.4201	-2.33155	0.83178	1.08227	0.822849	0.145635	0.341652	0.17575	0.125808	3.68342	2.9207	3.57734	3.30956	3.22129e-05	0.00838672	3.02066	0.00164898	0.304012	2.5266	2.41857e-05	0.00669036	5.74858	0.0454548	0.165807	-0.494058	1.10396e-05	0.000788085	2.72792	0.000256416	0.0120476	3.22198	5.41366e-08	1.12197e-05	-1.67665	-1.6325	-0.0556744	0.0691872	-0.0601264	-0.397698	-0.299989	-0.382687	-0.407582	1.36579	0.985593
FNCFANLB_00856;CJLJMABO_00747	FNCFANLB_00856;CJLJMABO_00747	8;8	FNCFANLB_00856 hypothetical protein;CJLJMABO_00747 hypothetical protein	Lactobacillus crispatus[F08];Lactobacillus crispatus[F12]		-6.05594	-5.45742	-6.5626	-3.19088	-4.23621	-5.97615	-2.97652	-2.30178	-1.07074	1.86602	0.86625	2.04435	1.26121	0.197391	0.546828	1.16821	0.0545993	0.401094	4.07042	0.000664451	0.0239094	7.26614	0.0399429	0.153862	2.90221	0.000494907	0.00820397	6.09793	0.0780514	0.259749	3.19572	8.52684e-05	0.00103114	-1.13733	-0.948798	-1.29693	-0.234826	-0.56411	-1.1122	-0.1673	0.0452454	0.433031	1.35813	1.04319
FNCFANLB_00240;CJLJMABO_00706	FNCFANLB_00240;CJLJMABO_00706	5;5	FNCFANLB_00240 NH(3)-dependent NAD(+) synthetase;CJLJMABO_00706 NH(3)-dependent NAD(+) synthetase	Lactobacillus crispatus[F08];Lactobacillus crispatus[F12]		-5.84505	-5.89179	-5.97455	-5.89407	-5.55616	-4.59631	-3.64451	-2.28247	-2.19786	0.871737	0.500515	0.502653	0.540019	0.174292	0.515307	0.7353	0.000926553	0.304012	3.62826	1.89178e-06	0.00119615	6.47215	0.00277539	0.0251719	2.89296	0.000142099	0.00383495	5.73685	1.10293e-05	0.00404645	2.8439	1.66515e-06	8.87947e-05	-0.991278	-1.00777	-1.03698	-1.00858	-0.889332	-0.550614	-0.21474	0.265906	0.295763	1.37898	1.24798
FNCFANLB_00481;CJLJMABO_00423	FNCFANLB_00481;CJLJMABO_00423	6;6	FNCFANLB_00481 hypothetical protein;CJLJMABO_00423 hypothetical protein	Lactobacillus crispatus[F08];Lactobacillus crispatus[F12]		-2.61175	-6.61652	-2.71029	-8.36098	-6.71604	-6.5197	-5.97894	0.725088	0.621998	3.39715	3.39471	3.58915	3.63159	0.600945	0.832394	-1.44306	0.23026	0.523622	5.28768	0.153666	0.395423	8.11728	0.00187213	0.0199084	6.73073	0.00047897	0.00806054	9.56034	1.24932e-05	0.00404645	2.82961	7.30385e-05	0.000915904	-0.163062	-1.02948	-0.184381	-1.40689	-1.05101	-1.00853	-0.891542	0.558851	0.536548	1.13694	1.13642
FNCFANLB_01692;CJLJMABO_01477	FNCFANLB_01692;CJLJMABO_01477	12;12	FNCFANLB_01692 Ribose-phosphate pyrophosphokinase;CJLJMABO_01477 Ribose-phosphate pyrophosphokinase	Lactobacillus crispatus[F08];Lactobacillus crispatus[F12]		-6.95688	-3.97164	-6.11147	-6.20304	-5.49492	-4.49017	-7.0235	-1.37913	-0.977676	1.85173	1.16278	1.53198	1.89443	0.83439	0.942883	-0.400362	0.208053	0.510345	4.28586	0.128519	0.364632	7.07449	0.000168343	0.00510615	4.68622	1.05923e-05	0.000768548	7.47485	0.00376854	0.0426493	2.78863	5.51541e-06	0.000169522	-1.17055	-0.333528	-0.933512	-0.959187	-0.760639	-0.478919	-1.18923	0.393381	0.505944	1.29928	1.1061
CJLJMABO_00848;FNCFANLB_01107;DPIKIJBC_00470	CJLJMABO_00848;FNCFANLB_01107	18;18;1	CJLJMABO_00848 Aspartate--tRNA ligase;FNCFANLB_01107 Aspartate--tRNA ligase	Lactobacillus crispatus[F12];Lactobacillus crispatus[F08]		-5.74773	-2.49003	-7.65601	-3.13532	-5.72376	-4.495	-6.86285	-2.04507	-1.25484	1.04493	0.847661	1.35691	1.27144	0.528714	0.80075	-1.45571	0.361003	0.60546	2.46892	0.190023	0.440568	5.24911	0.00734007	0.0468114	3.92463	0.00102003	0.0124039	6.70482	0.0699043	0.244582	2.78019	0.000490537	0.00354758	-0.948808	0.0600119	-1.53975	-0.139818	-0.941386	-0.560872	-1.29413	0.197803	0.442517	1.15469	1.0936
FNCFANLB_00374;CJLJMABO_00933	FNCFANLB_00374;CJLJMABO_00933	7;6	FNCFANLB_00374 PTS system glucose-specific EIIA component;CJLJMABO_00933 PTS system glucose-specific EIIA component	Lactobacillus crispatus[F08];Lactobacillus crispatus[F12]		-3.97193	-5.78409	-8.02188	-7.01334	-3.48392	-3.28652	-7.93756	0.408232	-1.63694	2.46839	1.51633	1.47942	2.37945	0.487648	0.77528	-1.07063	0.0907961	0.429817	4.26366	0.0638942	0.25271	6.83891	0.030274	0.126887	5.33429	0.00122425	0.0136223	7.90954	0.222573	0.467876	2.57525	0.000434783	0.00324511	-0.367728	-0.829737	-1.40026	-1.14313	-0.243311	-0.192984	-1.37876	0.748987	0.227573	1.27422	1.03149
FNCFANLB_01734;CJLJMABO_00140	FNCFANLB_01734;CJLJMABO_00140	10;10	FNCFANLB_01734 D-alanine--D-alanine ligase A;CJLJMABO_00140 D-alanine--D-alanine ligase A	Lactobacillus crispatus[F08];Lactobacillus crispatus[F12]		-7.41205	-2.21972	-6.13989	-5.54081	-5.86005	-4.31967	-7.37584	-0.974035	-1.44696	1.76891	1.1237	1.26614	1.28399	0.759583	0.912105	-1.03136	0.395814	0.631169	3.60539	0.252478	0.500176	6.17657	0.000374852	0.00778187	4.63676	5.54767e-05	0.00215386	7.20794	0.0166817	0.103263	2.57118	0.000224097	0.00205173	-1.3276	0.153358	-0.96475	-0.793882	-0.884934	-0.445588	-1.31727	0.508653	0.373767	1.29099	1.10697
FNCFANLB_00178;CJLJMABO_02094	FNCFANLB_00178;CJLJMABO_02094	3;3	FNCFANLB_00178 putative tautomerase.1;CJLJMABO_02094 putative tautomerase.1	Lactobacillus crispatus[F08];Lactobacillus crispatus[F12]		-6.36975	-6.07743	-6.03006	-5.59393	-7.21674	-3.95818	-10.1954	-0.415028	-2.50791	2.81375	-1.32808	1.08988	1.79976	0.738221	0.901591	-0.375271	0.131948	0.449866	4.76212	0.00313463	0.0504504	7.31742	0.0365689	0.144384	5.13739	0.000780906	0.0107006	7.69269	0.176629	0.41167	2.5553	0.000961872	0.00566827	-0.753237	-0.679496	-0.667548	-0.55753	-0.966898	-0.144898	-1.71829	0.748892	0.220945	1.56338	0.518567
FNCFANLB_02347;CJLJMABO_01946	FNCFANLB_02347;CJLJMABO_01946	8;7	FNCFANLB_02347 Methionine aminopeptidase 1;CJLJMABO_01946 Methionine aminopeptidase 1	Lactobacillus crispatus[F08];Lactobacillus crispatus[F12]		-6.45854	-4.93742	-8.58497	-7.18535	-5.99468	-6.30587	-2.19219	-0.648923	-2.20244	1.37153	0.827915	0.897206	1.15746	0.798417	0.927261	-0.354633	0.0591113	0.402193	4.2723	0.0649233	0.253843	6.76151	0.0210672	0.0987747	4.62693	0.00242608	0.021096	7.11614	0.184888	0.421946	2.48921	0.000638434	0.00429561	-0.928706	-0.508505	-1.51612	-1.12948	-0.800567	-0.886531	0.249847	0.676166	0.247017	1.2343	1.08413
FNCFANLB_01859;CJLJMABO_02023	FNCFANLB_01859;CJLJMABO_02023	22;22	FNCFANLB_01859 Adenylosuccinate synthetase;CJLJMABO_02023 Adenylosuccinate synthetase	Lactobacillus crispatus[F08];Lactobacillus crispatus[F12]		-7.43861	-6.50653	-6.66487	-3.5088	-3.5713	-3.4059	-3.2807	-0.736313	0.0923904	2.11725	1.94184	2.30159	2.06021	0.0186559	0.168857	2.88626	0.00909341	0.319665	6.65061	0.0286553	0.172088	9.07779	0.00511652	0.0369605	3.76436	0.00059928	0.00899123	6.19154	0.0986417	0.298216	2.42718	8.00277e-06	0.000213375	-1.50804	-1.24738	-1.29166	-0.409046	-0.426524	-0.380269	-0.345256	0.366301	0.598054	1.16432	1.11527
FNCFANLB_00864;CJLJMABO_00755	FNCFANLB_00864;CJLJMABO_00755	12;12	FNCFANLB_00864 Foldase protein PrsA;CJLJMABO_00755 Foldase protein PrsA	Lactobacillus crispatus[F08];Lactobacillus crispatus[F12]		-7.74812	-1.66667	-5.9413	-4.04145	-5.44903	-2.39318	-7.07154	1.07557	-0.898409	2.40115	2.19336	2.71745	2.68027	0.943724	0.980995	-0.27191	0.342665	0.593131	4.79597	0.253751	0.501281	7.20545	0.0393228	0.152669	5.06788	0.000642173	0.0094742	7.47736	0.243079	0.491105	2.40948	0.00120334	0.00658342	-1.51208	0.0488717	-1.04832	-0.560674	-0.921964	-0.137607	-1.33842	0.752732	0.246063	1.09298	1.03964
FNCFANLB_01281;CJLJMABO_01061;LOBONEOA_00956;DPIKIJBC_01398	FNCFANLB_01281;CJLJMABO_01061	20;20;8;5	FNCFANLB_01281 Glutamine--fructose-6-phosphate aminotransferase [isomerizing];CJLJMABO_01061 Glutamine--fructose-6-phosphate aminotransferase [isomerizing]	Lactobacillus crispatus[F08];Lactobacillus crispatus[F12]		-5.10261	-5.64658	-2.7769	-3.67912	-7.22075	-3.38988	-3.64496	-1.47848	-1.7971	0.93201	0.029476	1.13804	0.864026	0.201803	0.554081	1.23228	0.0146428	0.327318	3.73681	0.000865957	0.0271825	6.11549	0.0320944	0.132386	2.50453	0.002315	0.0203298	4.88321	0.00129571	0.0241976	2.37868	0.000520273	0.00372713	-0.98875	-1.19106	-0.123786	-0.459332	-1.77651	-0.351762	-0.44663	0.359113	0.240615	1.25561	0.919942
FNCFANLB_00316;CJLJMABO_01099	FNCFANLB_00316;CJLJMABO_01099	11;11	FNCFANLB_00316 Uracil phosphoribosyltransferase;CJLJMABO_01099 Uracil phosphoribosyltransferase	Lactobacillus crispatus[F08];Lactobacillus crispatus[F12]		-9.9952	-2.53725	-8.4726	-4.42611	-5.3962	-5.65895	-4.44957	1.50914	0.378081	3.47127	2.77234	3.4534	3.33198	0.901266	0.964049	0.585543	0.298317	0.567542	7.20984	0.23702	0.488158	9.52348	0.00164378	0.0182341	6.6243	0.000173031	0.00435132	8.93793	0.129533	0.349229	2.31364	0.000424408	0.00317839	-1.67974	-0.112577	-1.35979	-0.509488	-0.713337	-0.76855	-0.514418	0.737706	0.500032	1.15001	1.00315
FNCFANLB_00400;CJLJMABO_00661	FNCFANLB_00400;CJLJMABO_00661	2;2	FNCFANLB_00400 D-alanyl carrier protein;CJLJMABO_00661 D-alanyl carrier protein	Lactobacillus crispatus[F08];Lactobacillus crispatus[F12]		-6.00572	-8.10496	-6.19872	-4.00612	-5.59085	-5.5809	-5.8101	-0.0788809	0.928389	2.33827	2.89408	2.80822	2.85841	0.34563	0.684198	1.618	0.049709	0.398912	7.48009	0.0644179	0.25276	9.78008	0.00771248	0.0484144	5.86209	5.76365e-06	0.000554563	8.16208	0.118832	0.331259	2.29999	2.0555e-07	2.04464e-05	-0.879819	-1.37462	-0.925309	-0.408505	-0.782033	-0.779686	-0.83371	0.51716	0.754578	1.08689	1.2179
FNCFANLB_02489;CJLJMABO_01285;FPEFDMFL_00297	FNCFANLB_02489;CJLJMABO_01285	19;13;3	FNCFANLB_02489 Ribonucleoside-diphosphate reductase subunit alpha 1;CJLJMABO_01285 Ribonucleoside-diphosphate reductase subunit alpha 1	Lactobacillus crispatus[F08];Lactobacillus crispatus[F12]		-1.0776	-0.678978	-4.24787	-2.86384	-4.5712	-3.87116	-3.21232	-1.02588	-1.20848	1.3198	0.641297	1.32293	1.22706	0.000721755	0.0343509	-2.87499	0.428274	0.655216	-0.23889	0.00892403	0.0884134	2.00606	0.000751475	0.0111988	2.6361	1.14262e-05	0.000791738	4.88105	0.000279748	0.0122591	2.24495	1.81629e-06	9.24012e-05	0.150376	0.33428	-1.3122	-0.673689	-1.46137	-1.13841	-0.834462	0.174237	0.0899979	1.2564	0.943379
FNCFANLB_02395;CJLJMABO_01345	FNCFANLB_02395;CJLJMABO_01345	1;1	FNCFANLB_02395 hypothetical protein;CJLJMABO_01345 hypothetical protein	Lactobacillus crispatus[F08];Lactobacillus crispatus[F12]		-5.64975	-5.74467	-6.40252	-5.57412	-4.68003	-5.32089	-3.47698	0.510482	0.421308	2.83063	2.48183	2.61533	2.86235	0.28349	0.633508	0.6063	0.000115042	0.221785	6.1631	1.42615e-07	0.000630312	8.39474	0.000317446	0.00716062	5.5568	6.17134e-05	0.00227613	7.78844	2.79999e-05	0.00516366	2.23164	2.26939e-07	2.18355e-05	-0.95873	-0.983213	-1.1529	-0.939223	-0.708603	-0.873904	-0.39829	0.630228	0.607226	1.22868	1.13871
FNCFANLB_00361;CJLJMABO_00947	FNCFANLB_00361;CJLJMABO_00947	1;1	FNCFANLB_00361 Ribose-5-phosphate isomerase A;CJLJMABO_00947 Ribose-5-phosphate isomerase A	Lactobacillus crispatus[F08];Lactobacillus crispatus[F12]		-4.09828	-6.06239	-3.72102	-8.10826	-9.50131	-7.69743	-5.49789	-2.3938	-1.53327	0.581071	-0.133399	0.671153	-0.25315	0.279675	0.630266	-1.82485	0.153523	0.465548	3.1168	0.100812	0.323328	5.29676	0.00693435	0.0448396	4.94165	0.00169648	0.0165753	7.1216	0.0659159	0.236613	2.17995	0.000691618	0.00453719	-0.121752	-0.683947	-0.0137685	-1.26954	-1.66828	-1.15195	-0.522367	0.366128	0.61244	1.21764	1.01313
FNCFANLB_00326;CJLJMABO_01089	FNCFANLB_00326;CJLJMABO_01089	17;17	FNCFANLB_00326 Glucose-6-phosphate isomerase;CJLJMABO_01089 Glucose-6-phosphate isomerase	Lactobacillus crispatus[F08];Lactobacillus crispatus[F12]		-6.01435	-5.75722	-6.35255	-7.95116	-1.41387	-4.0189	-7.08956	1.45327	2.03034	4.04422	3.54177	3.88691	3.87811	0.684233	0.874269	0.52058	0.00877743	0.319665	7.62759	6.72366e-05	0.00843481	9.72354	0.00313191	0.0272335	7.10701	0.00140776	0.014826	9.20296	0.0583412	0.219672	2.09595	8.81755e-05	0.00105763	-0.936167	-0.882605	-1.00662	-1.33962	0.0221559	-0.520496	-1.16014	0.619407	0.739617	1.15913	1.05446
FNCFANLB_00402;CJLJMABO_00659	FNCFANLB_00402;CJLJMABO_00659	6;6	FNCFANLB_00402 D-alanine--D-alanyl carrier protein ligase;CJLJMABO_00659 D-alanine--D-alanyl carrier protein ligase	Lactobacillus crispatus[F08];Lactobacillus crispatus[F12]		-7.38393	-5.06671	-5.34733	-6.71109	-9.37164	-5.33032	-5.61535	-0.993704	-1.07598	1.33386	0.596891	1.10798	1.14939	0.874073	0.957108	-0.249831	0.139427	0.456059	5.19048	0.0954586	0.313195	7.27235	0.00205335	0.0209673	5.44031	0.000439849	0.00766368	7.52218	0.000566567	0.0159721	2.08187	4.37943e-05	0.000649896	-1.09502	-0.475946	-0.550919	-0.915266	-1.62607	-0.546375	-0.622525	0.612211	0.59023	1.23405	1.03716
FNCFANLB_02452;CJLJMABO_02001	FNCFANLB_02452;CJLJMABO_02001	2;2	FNCFANLB_02452 PTS system cellobiose-specific EIIA component;CJLJMABO_02001 PTS system cellobiose-specific EIIA component	Lactobacillus crispatus[F08];Lactobacillus crispatus[F12]		-6.17366	-7.15298	-4.76949	-7.37594	-4.25182	-3.54221	-8.191	-2.79312	-2.80323	-1.2925	-3.18962	0.744306	0.848816	0.362189	0.694521	1.03723	0.0801954	0.42105	3.86514	0.00541892	0.0673114	5.94107	0.0360966	0.14353	2.82792	0.00810952	0.0492356	4.90384	0.119004	0.331474	2.07593	0.00718232	0.0239015	-0.803548	-1.14101	-0.319692	-1.21783	-0.141313	0.103208	-1.49869	0.361333	0.35785	0.878424	0.224707
FNCFANLB_02672;CJLJMABO_01722	FNCFANLB_02672;CJLJMABO_01722	8;8	FNCFANLB_02672 Succinate semialdehyde dehydrogenase [NAD(P)+] Sad;CJLJMABO_01722 Succinate semialdehyde dehydrogenase [NAD(P)+] Sad	Lactobacillus crispatus[F08];Lactobacillus crispatus[F12]		-7.91221	-4.3475	-7.44875	-6.2465	-4.70734	-5.75188	-7.09127	-1.2098	-1.0644	1.0893	0.5109	1.0687	1.04474	0.957861	0.985317	-0.119296	0.217788	0.51586	4.99275	0.155581	0.397953	7.05826	0.000395453	0.0079558	5.11205	5.4605e-05	0.00213878	7.17756	0.000202535	0.0114926	2.06551	2.16585e-05	0.000416217	-1.31527	-0.312661	-1.18492	-0.846773	-0.413871	-0.707656	-1.08437	0.569842	0.610738	1.21649	1.05381
FNCFANLB_01808;CJLJMABO_00737	FNCFANLB_01808;CJLJMABO_00737	16;16	FNCFANLB_01808 L-lactate dehydrogenase;CJLJMABO_00737 L-lactate dehydrogenase	Lactobacillus crispatus[F08];Lactobacillus crispatus[F12]		-0.749534	-0.88197	-5.24503	-6.31921	-5.75703	-1.20617	-4.67434	1.22611	1.1629	3.19249	3.0494	3.53221	3.21188	0.0130205	0.142008	-3.8246	0.00636051	0.318497	2.01026	5.34773e-06	0.0026299	4.06225	0.00290847	0.0259534	5.83486	0.000857068	0.0113522	7.88685	0.000110859	0.00899787	2.05199	7.86508e-05	0.000975094	-0.00595309	-0.0418333	-1.22389	-1.51491	-1.3626	-0.129668	-1.06928	0.529297	0.512171	1.06204	1.02327
FNCFANLB_00032;CJLJMABO_00388	FNCFANLB_00032;CJLJMABO_00388	7;7	FNCFANLB_00032 Uridylate kinase;CJLJMABO_00388 Uridylate kinase	Lactobacillus crispatus[F08];Lactobacillus crispatus[F12]		-4.59983	-4.3209	-2.79462	-6.81192	-4.08641	-4.01632	-2.95009	-0.543554	-1.69516	1.05123	0.735862	0.570352	0.883454	0.676159	0.870725	0.328494	0.0935109	0.43178	3.34101	0.000684648	0.0244375	5.27059	0.0299997	0.126456	3.01251	0.002125	0.0192413	4.9421	0.175208	0.409955	1.92958	0.000378538	0.00294154	-0.937926	-0.82899	-0.232896	-1.80187	-0.737407	-0.710034	-0.293616	0.646267	0.196503	1.26912	1.14595
FNCFANLB_01304;CJLJMABO_00877;DPIKIJBC_01155	FNCFANLB_01304;CJLJMABO_00877	32;31;6	FNCFANLB_01304 D-lactate dehydrogenase;CJLJMABO_00877 D-lactate dehydrogenase	Lactobacillus crispatus[F08];Lactobacillus crispatus[F12]		3.59077	4.30405	-4.83002	-4.47652	-1.44104	-0.478905	-1.81635	4.13616	3.96203	6.18161	5.62121	6.02945	5.84567	0.00098208	0.0392496	-6.55598	0.824133	0.905115	0.101684	0.0858016	0.295296	1.97208	0.00143953	0.0166354	6.65766	0.000508712	0.00830619	8.52805	0.000298392	0.012567	1.87039	2.49481e-05	0.000439922	0.378778	0.553939	-1.68911	-1.6023	-0.856878	-0.620608	-0.949043	0.512709	0.46995	1.01501	0.877394
FNCFANLB_02399;CJLJMABO_02158	FNCFANLB_02399;CJLJMABO_02158	8;8	FNCFANLB_02399 hypothetical protein;CJLJMABO_02158 hypothetical protein	Lactobacillus crispatus[F08];Lactobacillus crispatus[F12]		-5.57116	-5.16151	-5.07107	-9.54478	-7.14932	-8.78611	-4.76398	0.404163	0.0405366	2.45092	1.71557	1.91743	2.24167	0.153007	0.484807	-1.69671	0.0025557	0.306925	5.58869	0.000467508	0.0200892	7.44774	0.00132366	0.0158767	7.2854	0.000542279	0.00863355	9.14445	0.00681554	0.0576779	1.85905	2.86184e-05	0.000483455	-0.609109	-0.516818	-0.496443	-1.50433	-0.964655	-1.33341	-0.427258	0.73708	0.655158	1.1982	1.03253
FNCFANLB_02168;CJLJMABO_01275	FNCFANLB_02168;CJLJMABO_01275	2;2	FNCFANLB_02168 hypothetical protein;CJLJMABO_01275 hypothetical protein	Lactobacillus crispatus[F08];Lactobacillus crispatus[F12]		-5.27738	-5.8842	-2.14073	-6.7065	-3.49917	-7.40684	-5.14822	-0.831892	-1.95886	0.634055	0.478602	0.178262	0.532279	0.585177	0.827183	0.600494	0.0421089	0.387676	4.18541	0.0188731	0.136744	6.03659	0.0252021	0.112105	3.58492	0.00493723	0.0355898	5.43609	0.17916	0.415586	1.85118	0.00135506	0.0071399	-0.818626	-1.02315	0.238548	-1.3003	-0.219299	-1.53634	-0.775096	0.67968	0.299846	1.17376	1.12137
CJLJMABO_00891;FNCFANLB_01003;DPIKIJBC_01107	CJLJMABO_00891;FNCFANLB_01003	8;8;3	CJLJMABO_00891 10 kDa chaperonin;FNCFANLB_01003 10 kDa chaperonin	Lactobacillus crispatus[F12];Lactobacillus crispatus[F08]		-6.86855	-2.57414	-3.87063	-6.1184	-6.2059	-3.39484	-4.98176	1.024	1.70983	3.8111	3.58052	3.24755	2.15373	0.943446	0.980995	-0.192958	0.208511	0.510345	6.08826	0.159852	0.403862	7.91957	0.000260277	0.0062608	6.28122	1.14485e-05	0.000791738	8.11253	0.0319214	0.152575	1.83131	4.29938e-05	0.000645053	-1.32983	-0.281285	-0.597842	-1.14667	-1.16803	-0.481671	-0.86914	0.597255	0.764711	1.27777	1.22147
FNCFANLB_00043;CJLJMABO_00399	FNCFANLB_00043;CJLJMABO_00399	11;11	FNCFANLB_00043 Translation initiation factor IF-2;CJLJMABO_00399 Translation initiation factor IF-2	Lactobacillus crispatus[F08];Lactobacillus crispatus[F12]		-3.03485	-9.56505	-4.30877	-4.11914	-4.02694	-3.77078	-4.08914	-2.36792	-2.3219	-0.561647	-0.653861	-0.23029	-0.683292	0.617575	0.840525	2.23699	0.439343	0.662574	3.95504	0.327698	0.565589	5.76768	1.77966e-05	0.00202457	1.71804	1.09844e-07	6.07713e-05	3.53068	0.000259829	0.0120476	1.81264	0.00874698	0.0274763	0.00867946	-2.61731	-0.503601	-0.427348	-0.390271	-0.287262	-0.415285	0.276868	0.295377	1.00323	0.966144
FNCFANLB_01740;CJLJMABO_00146	FNCFANLB_01740;CJLJMABO_00146	9;9	FNCFANLB_01740 Ribose-phosphate pyrophosphokinase;CJLJMABO_00146 Ribose-phosphate pyrophosphokinase	Lactobacillus crispatus[F08];Lactobacillus crispatus[F12]		-5.45267	-3.37174	-4.45697	-5.87465	-7.05286	-4.06314	-4.92072	-0.758741	-1.07748	1.05114	0.560433	0.79872	1.16178	0.555713	0.81181	-0.861461	0.177289	0.48831	3.4941	0.118408	0.350221	5.30522	0.000827292	0.0119092	4.35556	0.00019396	0.00468772	6.16669	0.00621642	0.054268	1.81113	2.62704e-05	0.000459576	-0.973393	-0.269844	-0.636754	-1.11606	-1.51441	-0.503602	-0.793543	0.613595	0.505832	1.2255	1.0596
FNCFANLB_00302;CJLJMABO_01113	FNCFANLB_00302;CJLJMABO_01113	4;3	FNCFANLB_00302 Putative universal stress protein;CJLJMABO_01113 Putative universal stress protein	Lactobacillus crispatus[F08];Lactobacillus crispatus[F12]		-3.6187	-4.47706	-3.96469	-6.51759	-3.66557	-6.19793	-6.15678	-2.01895	-0.375308	0.802393	0.260827	0.651111	0.740265	0.160584	0.497627	-1.25263	0.128428	0.449234	2.85075	0.0429311	0.207811	4.66153	0.0470451	0.168621	4.10338	0.000475188	0.00802741	5.91416	0.265407	0.513043	1.81078	7.30488e-05	0.000915904	-0.341459	-0.64615	-0.464274	-1.37048	-0.358095	-1.25701	-1.2424	0.226407	0.809851	1.2279	1.03566
FNCFANLB_02398;CJLJMABO_02159	FNCFANLB_02398;CJLJMABO_02159	5;5	FNCFANLB_02398 hypothetical protein;CJLJMABO_02159 hypothetical protein	Lactobacillus crispatus[F08];Lactobacillus crispatus[F12]		-3.74562	-6.39639	-5.44152	-4.42726	-5.70404	-3.25078	-5.36198	-1.44603	-2.29067	-0.19043	-0.770716	-0.161157	0.868826	0.890365	0.960457	0.233891	0.226088	0.521014	3.20265	0.146074	0.387139	5.00764	0.0122938	0.0667637	2.96876	7.14403e-05	0.00245112	4.77375	0.0622924	0.228482	1.80498	0.000252507	0.00223794	-0.326243	-1.4098	-1.01948	-0.604876	-1.12679	-0.123963	-0.986964	0.613766	0.268501	1.12702	0.889817
FNCFANLB_01648;CJLJMABO_00501	FNCFANLB_01648;CJLJMABO_00501	3;3	FNCFANLB_01648 Transcription elongation factor GreA;CJLJMABO_00501 Transcription elongation factor GreA	Lactobacillus crispatus[F08];Lactobacillus crispatus[F12]		-5.18205	-4.82609	-3.47224	-3.53027	-6.95145	-6.68119	-3.42029	-0.877431	-1.23978	1.19462	-0.176638	1.12731	0.772779	0.828511	0.939278	0.19298	0.00412344	0.31363	3.94547	9.37383e-05	0.00987823	5.73359	0.00909755	0.0538312	3.75249	0.00134833	0.0144496	5.54061	0.00798635	0.0645029	1.78812	0.000446899	0.00331319	-0.909456	-0.786052	-0.316709	-0.336829	-1.52286	-1.42917	-0.298702	0.582841	0.457225	1.30117	0.825787
FNCFANLB_01500;CJLJMABO_01188	FNCFANLB_01500;CJLJMABO_01188	14;14	FNCFANLB_01500 ATP-dependent 6-phosphofructokinase;CJLJMABO_01188 ATP-dependent 6-phosphofructokinase	Lactobacillus crispatus[F08];Lactobacillus crispatus[F12]		-1.09482	-1.17943	0.352415	-0.258638	0.0751576	0.0936393	-0.466206	1.87157	1.62511	3.60259	3.26805	3.60732	3.59462	0.00108285	0.0406162	1.0964	0.014868	0.329029	2.88547	1.10215e-06	0.000813017	4.65527	0.000877843	0.0122404	1.78907	4.77297e-07	0.000150894	3.55887	0.00716319	0.0597067	1.7698	8.10176e-09	3.37687e-06	-1.21693	-1.26257	-0.436157	-0.765815	-0.585735	-0.575764	-0.877796	0.383415	0.250453	1.31728	1.1368
FNCFANLB_01474;CJLJMABO_01427	FNCFANLB_01474;CJLJMABO_01427	2;2	FNCFANLB_01474 PTS system fructose-specific EIIABC component;CJLJMABO_01427 PTS system fructose-specific EIIABC component	Lactobacillus crispatus[F08];Lactobacillus crispatus[F12]		-6.91568	-4.53086	-5.36808	-5.4237	-4.20266	-4.03392	-5.04961	-3.41832	-3.03454	-2.37238	-1.20226	-1.65587	-0.599922	0.583403	0.826174	0.907673	0.277082	0.554111	2.49684	0.147116	0.388504	4.26566	0.00716229	0.0459425	1.58917	0.000374651	0.00690668	3.35799	0.0138558	0.0923578	1.76882	0.000516955	0.00372249	-1.74598	-0.46011	-0.911533	-0.941522	-0.283151	-0.192165	-0.739816	0.139761	0.346691	0.703719	1.33464
CJLJMABO_00086;FNCFANLB_01181;DPIKIJBC_00756	CJLJMABO_00086;FNCFANLB_01181	15;15;6	CJLJMABO_00086 2,3-bisphosphoglycerate-dependent phosphoglycerate mutase;FNCFANLB_01181 2,3-bisphosphoglycerate-dependent phosphoglycerate mutase	Lactobacillus crispatus[F12];Lactobacillus crispatus[F08]		2.10331	2.59917	-8.06898	-6.84959	-4.12903	-2.70807	-1.23771	2.24508	2.29521	4.19273	3.70357	4.28828	3.87781	0.00474323	0.0823275	-6.94991	0.798878	0.890862	-0.08109	0.0427998	0.207811	1.66436	0.00563332	0.0394482	6.86882	0.00231335	0.0203298	8.61427	0.000780832	0.0188666	1.74545	0.00041466	0.00314261	0.445921	0.560759	-1.90988	-1.62748	-0.997425	-0.668345	-0.327825	0.478756	0.490365	0.929811	0.816526
FNCFANLB_01690;CJLJMABO_01479	FNCFANLB_01690;CJLJMABO_01479	8;8	FNCFANLB_01690 hypothetical protein;CJLJMABO_01479 hypothetical protein	Lactobacillus crispatus[F08];Lactobacillus crispatus[F12]		-7.67373	-3.32098	-6.10466	-5.02696	-6.19777	-7.60938	-1.95328	2.20208	1.29606	3.82373	3.1603	3.45383	3.44729	0.966219	0.986088	0.118941	0.173387	0.483561	7.24642	0.150353	0.390866	8.96864	0.00107069	0.0137757	7.12748	0.000633731	0.00941239	8.8497	0.139264	0.363695	1.72222	0.000121067	0.00129119	-1.32202	-0.378136	-0.981772	-0.748075	-1.00196	-1.30807	-0.0815546	0.819525	0.623057	1.17118	1.02731
FNCFANLB_02344;CJLJMABO_01377	FNCFANLB_02344;CJLJMABO_01377	9;9	FNCFANLB_02344 N-acetylmuramic acid/N-acetylglucosamine kinase;CJLJMABO_01377 N-acetylmuramic acid/N-acetylglucosamine kinase	Lactobacillus crispatus[F08];Lactobacillus crispatus[F12]		-5.944	-7.89533	-5.43979	-7.8144	-2.48315	-5.54912	-2.56763	-0.722123	-0.260718	1.41536	1.2693	1.07795	1.10643	0.214475	0.566587	2.14884	0.0819749	0.425011	6.42824	0.0743361	0.275858	8.13692	0.0120006	0.0655172	4.2794	0.00394971	0.0299853	5.98808	0.0601737	0.224268	1.70868	0.000466329	0.00340029	-0.943947	-1.49486	-0.801595	-1.47202	0.0331459	-0.832463	0.00929567	0.530334	0.660601	1.13381	1.09257
FNCFANLB_01958;CJLJMABO_00471	FNCFANLB_01958;CJLJMABO_00471	3;3	FNCFANLB_01958 Translation initiation factor IF-3;CJLJMABO_00471 Translation initiation factor IF-3	Lactobacillus crispatus[F08];Lactobacillus crispatus[F12]		-0.343564	-2.15546	-6.23892	-0.675049	-7.97897	-5.95393	-5.48651	-0.860892	-1.32519	0.335532	0.873556	1.15244	0.0868261	0.0528555	0.293055	-4.01716	0.891978	0.943344	0.156471	0.271339	0.518898	1.8616	0.0257683	0.113823	4.17363	0.00763981	0.0474891	5.87876	0.0132301	0.0898956	1.70513	0.0074741	0.0245768	0.598216	0.0136287	-1.30385	0.491266	-1.86526	-1.2119	-1.0611	0.431306	0.281505	0.817318	0.990905
FNCFANLB_00625;CJLJMABO_00522	FNCFANLB_00625;CJLJMABO_00522	9;9	FNCFANLB_00625 Ribosome hibernation promotion factor;CJLJMABO_00522 Ribosome hibernation promotion factor	Lactobacillus crispatus[F08];Lactobacillus crispatus[F12]		1.96032	2.48476	1.49262	0.972555	1.19741	0.656092	1.13263	2.06324	2.00016	3.80445	3.47349	3.69166	3.94763	0.0875947	0.377502	-1.13228	0.598882	0.764538	-0.190838	0.0761471	0.279459	1.50677	0.00187343	0.0199084	0.941438	1.43464e-06	0.000268252	2.63905	0.000197325	0.0114916	1.69761	1.20757e-06	7.80019e-05	-0.224612	0.226726	-0.62712	-1.0747	-0.881187	-1.34705	-0.936934	-0.136039	-0.190323	1.36248	1.07765
FNCFANLB_01546;CJLJMABO_01504	FNCFANLB_01546;CJLJMABO_01504	10;10	FNCFANLB_01546 6-phosphogluconate dehydrogenase, NADP(+)-dependent, decarboxylating;CJLJMABO_01504 6-phosphogluconate dehydrogenase, NADP(+)-dependent, decarboxylating	Lactobacillus crispatus[F08];Lactobacillus crispatus[F12]		-6.48045	-3.48017	-5.89975	-5.94987	-8.42117	-4.57748	-5.33847	-2.21901	-3.45274	-0.945671	-1.8261	-1.42112	-0.42657	0.607608	0.835853	-1.05704	0.368926	0.612888	2.14444	0.22673	0.477491	3.82544	0.0305952	0.127648	3.20147	0.000642072	0.0094742	4.88248	0.173638	0.409224	1.68101	0.00181622	0.00873761	-1.05973	0.162886	-0.823097	-0.843518	-1.85058	-0.284269	-0.594374	0.67681	0.174066	1.1957	0.836922
FNCFANLB_01620;CJLJMABO_00805	FNCFANLB_01620;CJLJMABO_00805	14;14	FNCFANLB_01620 30S ribosomal protein S3;CJLJMABO_00805 30S ribosomal protein S3	Lactobacillus crispatus[F08];Lactobacillus crispatus[F12]		-4.20763	-0.859294	0.933295	0.156953	-0.222033	-2.01357	0.958163	2.73533	1.71749	3.94791	3.64931	4.0702	3.95928	0.359001	0.691744	2.49602	0.191993	0.496077	4.75987	0.161013	0.405168	6.44014	0.0464311	0.167656	2.26385	0.00164313	0.016306	3.94412	0.177957	0.413892	1.68027	0.000526201	0.00374431	-2.08395	-0.77922	-0.0807084	-0.383223	-0.530901	-1.229	-0.0710185	0.621485	0.224866	1.09399	0.977633
FNCFANLB_02105;CJLJMABO_01482	FNCFANLB_02105;CJLJMABO_01482	29;29	FNCFANLB_02105 Glyceraldehyde-3-phosphate dehydrogenase 1;CJLJMABO_01482 Glyceraldehyde-3-phosphate dehydrogenase 1	Lactobacillus crispatus[F08];Lactobacillus crispatus[F12]		3.28612	2.85456	2.473	-0.901221	-0.102253	-0.238096	2.06361	5.89546	5.39608	7.55304	7.27612	7.23045	7.19147	0.0212737	0.182739	-2.41133	0.0169995	0.337277	2.57543	0.0157219	0.121652	4.24243	0.00111428	0.0141718	4.98676	0.000525456	0.00848784	6.65376	0.0696899	0.244333	1.667	3.04917e-05	0.000505454	-0.179652	-0.318504	-0.441268	-1.5269	-1.26984	-1.31355	-0.572986	0.659888	0.499215	1.1932	1.10411
FNCFANLB_01489;CJLJMABO_01177	FNCFANLB_01489;CJLJMABO_01177	21;21	FNCFANLB_01489 30S ribosomal protein S1;CJLJMABO_01177 30S ribosomal protein S1	Lactobacillus crispatus[F08];Lactobacillus crispatus[F12]		-0.4491	0.315653	0.428687	0.625206	0.778959	0.181224	-0.409798	3.14695	2.6846	4.65438	4.39554	4.69675	4.55762	0.484171	0.773904	0.38758	0.0349284	0.371464	2.9825	0.0461504	0.216956	4.6428	0.00455097	0.0341121	2.59492	9.46852e-06	0.000735222	4.25522	0.0684621	0.242217	1.6603	1.67105e-07	1.86421e-05	-1.16007	-0.793299	-0.739088	-0.644837	-0.571098	-0.85777	-1.14122	0.564585	0.342844	1.28754	1.16341
FNCFANLB_02106;CJLJMABO_01481	FNCFANLB_02106;CJLJMABO_01481	31;31	FNCFANLB_02106 Phosphoglycerate kinase;CJLJMABO_01481 Phosphoglycerate kinase	Lactobacillus crispatus[F08];Lactobacillus crispatus[F12]		3.09561	3.59042	3.01961	2.9296	2.79696	2.10366	3.04411	4.02071	4.07443	5.87588	5.59371	5.68338	5.57991	0.196688	0.546822	-0.564227	0.211496	0.513132	0.704554	0.0511351	0.224974	2.34021	0.00166266	0.0183515	1.26878	1.58167e-05	0.000985983	2.90444	4.12066e-05	0.00588323	1.63565	1.10282e-06	7.6267e-05	-0.658425	-0.279089	-0.716692	-0.785698	-0.887383	-1.41889	-0.697906	0.0507864	0.0919726	1.47303	1.25671
FNCFANLB_02199;CJLJMABO_00455	FNCFANLB_02199;CJLJMABO_00455	24;24	FNCFANLB_02199 putative L-ascorbate-6-phosphate lactonase UlaG;CJLJMABO_00455 putative L-ascorbate-6-phosphate lactonase UlaG	Lactobacillus crispatus[F08];Lactobacillus crispatus[F12]		-1.88417	-6.37183	-0.523622	-0.365298	-0.349075	-5.02228	-0.840688	2.6429	2.42086	4.30596	3.8651	4.22418	4.09422	0.424254	0.73666	2.70781	0.20614	0.509966	6.65989	0.16848	0.413837	8.25037	0.0115399	0.0634482	3.95208	0.00341564	0.0269476	5.54255	0.00321379	0.0386528	1.59048	0.00103497	0.00594908	-0.670901	-1.94622	-0.284256	-0.239263	-0.234653	-1.5627	-0.37436	0.615616	0.552517	1.08823	0.962942
FNCFANLB_01633;CJLJMABO_01467	FNCFANLB_01633;CJLJMABO_01467	13;13	FNCFANLB_01633 CTP synthase;CJLJMABO_01467 CTP synthase	Lactobacillus crispatus[F08];Lactobacillus crispatus[F12]		-4.7806	-3.40528	-4.29515	-1.6255	-3.07607	-5.90274	-6.17621	-0.171353	-0.542065	1.25509	0.922828	1.31765	1.36628	0.916751	0.969943	-0.12219	0.0973046	0.43178	3.73624	0.0766078	0.280455	5.30841	0.0097167	0.0564385	3.85843	0.00297931	0.0246937	5.4306	0.0301734	0.146756	1.57217	0.000729719	0.00472184	-1.0081	-0.521422	-0.836314	0.108381	-0.404927	-1.40519	-1.50196	0.622954	0.491772	1.12772	1.01015
FNCFANLB_02349;CJLJMABO_01948	FNCFANLB_02349;CJLJMABO_01948	4;4	FNCFANLB_02349 UTP--glucose-1-phosphate uridylyltransferase;CJLJMABO_01948 UTP--glucose-1-phosphate uridylyltransferase	Lactobacillus crispatus[F08];Lactobacillus crispatus[F12]		-3.82752	-3.57607	-5.28135	-7.68036	-6.18816	-5.14984	-2.63915	-1.59618	-2.10364	0.314964	-0.666612	-0.294007	-0.472756	0.109559	0.424524	-1.68598	0.0466932	0.397232	1.85189	0.000157119	0.0133039	3.42219	0.0108689	0.0611021	3.53786	0.00256667	0.0221013	5.10817	0.0268038	0.137307	1.57031	0.00126516	0.0068039	-0.323999	-0.224058	-0.901853	-1.85538	-1.26228	-0.849581	0.148337	0.562886	0.361189	1.32251	0.93236
CJLJMABO_00763;FNCFANLB_00872;DPIKIJBC_01253	CJLJMABO_00763;FNCFANLB_00872	10;10;1	CJLJMABO_00763 Phenylalanine--tRNA ligase beta subunit;FNCFANLB_00872 Phenylalanine--tRNA ligase beta subunit	Lactobacillus crispatus[F12];Lactobacillus crispatus[F08]		-6.2693	-4.57573	-4.70545	-1.81868	-5.97353	-4.07569	-3.06532	0.407449	0.411669	1.79497	1.98604	1.7669	2.35376	0.282275	0.633485	1.49478	0.0917906	0.430366	5.83208	0.0664428	0.257284	7.39794	0.0035828	0.0292035	4.33729	0.000888877	0.011529	5.90315	0.00137921	0.0250095	1.56586	5.3294e-05	0.000733583	-1.4119	-0.891546	-0.931404	-0.0444318	-1.32102	-0.737906	-0.427466	0.639555	0.640851	1.06587	1.12458
FNCFANLB_01159;CJLJMABO_00356	FNCFANLB_01159;CJLJMABO_00356	3;3	FNCFANLB_01159 NADH-dependent flavin reductase subunit 2;CJLJMABO_00356 NADH-dependent flavin reductase subunit 2	Lactobacillus crispatus[F08];Lactobacillus crispatus[F12]		-6.63833	-7.65769	-7.18447	-4.81494	-4.66464	-7.78136	-1.74672	-2.20284	-2.12393	0.552307	-2.39723	-0.165703	-0.464545	0.168487	0.507294	1.90958	0.0634541	0.408796	4.98462	0.00200156	0.0395401	6.52922	0.0453961	0.165807	3.07504	0.00918674	0.0530309	4.61963	0.0912809	0.285664	1.54459	0.00582626	0.0205802	-1.00724	-1.34941	-1.19056	-0.39517	-0.344719	-1.39092	0.634754	0.481646	0.508133	1.40648	0.416393
CJLJMABO_01527;FNCFANLB_00421;DPIKIJBC_00711	CJLJMABO_01527;FNCFANLB_00421	22;22;1	CJLJMABO_01527 Membrane lipoprotein TmpC;FNCFANLB_00421 Membrane lipoprotein TmpC	Lactobacillus crispatus[F12];Lactobacillus crispatus[F08]		-2.84092	-4.77309	-1.41725	-1.28168	-3.1085	-2.49604	-1.26873	2.3225	1.64608	3.79699	3.21765	3.62565	3.41822	0.2701	0.620818	1.89256	0.0777241	0.416225	5.79129	0.0791421	0.284962	7.32163	0.00226872	0.0221284	3.89873	4.54029e-05	0.00195804	5.42907	0.104205	0.307884	1.53034	2.59069e-06	0.000108173	-0.961192	-1.60037	-0.490233	-0.445384	-1.04971	-0.847105	-0.441103	0.7469	0.523137	1.23467	1.04302
FNCFANLB_02191;CJLJMABO_00447	FNCFANLB_02191;CJLJMABO_00447	19;19	FNCFANLB_02191 Xylulose-5-phosphate phosphoketolase;CJLJMABO_00447 Xylulose-5-phosphate phosphoketolase	Lactobacillus crispatus[F08];Lactobacillus crispatus[F12]		-5.31083	-4.27567	-4.40471	-6.13108	-2.85859	-4.22817	-4.84887	-1.03589	-0.495689	1.09613	0.715785	0.425008	0.64679	0.710752	0.89015	0.298966	0.0405078	0.384271	4.02746	0.0451619	0.214011	5.51418	0.00149084	0.0169857	3.72849	0.000349613	0.00667602	5.21521	0.0623819	0.228482	1.48672	2.43532e-05	0.000439922	-1.11361	-0.72269	-0.771421	-1.42337	-0.187539	-0.70475	-0.939153	0.500788	0.704792	1.30593	1.1623
FNCFANLB_02195;CJLJMABO_00451	FNCFANLB_02195;CJLJMABO_00451	5;5	FNCFANLB_02195 3-keto-L-gulonate-6-phosphate decarboxylase UlaD;CJLJMABO_00451 3-keto-L-gulonate-6-phosphate decarboxylase UlaD	Lactobacillus crispatus[F08];Lactobacillus crispatus[F12]		-7.23339	-4.00116	-7.46097	-8.40869	-5.02036	-5.5383	-5.66546	0.184659	0.780278	1.54553	2.04047	1.9956	2.16458	0.708876	0.888554	-0.801484	0.154983	0.466886	6.09974	0.132067	0.370425	7.55382	0.000201719	0.00544395	6.90122	0.000135376	0.00369862	8.3553	0.0831424	0.269786	1.45408	1.37151e-05	0.000304433	-1.10216	-0.322723	-1.15704	-1.38558	-0.568498	-0.693399	-0.724062	0.686666	0.830296	1.01483	1.13418
FNCFANLB_02779;CJLJMABO_02194	FNCFANLB_02779;CJLJMABO_02194	2;2	FNCFANLB_02779 Thiol peroxidase;CJLJMABO_02194 Thiol peroxidase	Lactobacillus crispatus[F08];Lactobacillus crispatus[F12]		-3.41688	-5.76957	-7.45854	-7.09152	-5.0668	-4.56947	-5.61949	-2.13655	-2.02865	-1.14593	-0.643305	-0.627048	-0.161544	0.434599	0.744022	-1.36794	0.278381	0.554111	2.51062	0.175644	0.422418	3.94877	0.00223964	0.0220771	3.87856	0.000311185	0.00626049	5.31671	0.00412042	0.04429	1.43814	0.000190004	0.00182817	0.0394645	-0.877832	-1.53635	-1.39325	-0.603828	-0.409923	-0.819316	0.538656	0.580726	0.924891	1.12086
FNCFANLB_00228;CJLJMABO_00694	FNCFANLB_00228;CJLJMABO_00694	3;3	FNCFANLB_00228 Glutamyl-tRNA(Gln) amidotransferase subunit C;CJLJMABO_00694 Glutamyl-tRNA(Gln) amidotransferase subunit C	Lactobacillus crispatus[F08];Lactobacillus crispatus[F12]		-5.54062	-3.6073	-3.27774	-5.26822	-5.94222	-6.19409	-2.14962	2.63488	1.41171	3.08299	3.08719	3.36034	4.17044	0.995608	0.997504	0.00758196	0.0416699	0.386648	6.59726	0.0606375	0.246171	7.9992	0.00230043	0.0221633	6.58967	0.000254893	0.00547648	7.99162	0.224366	0.470192	1.40194	2.75381e-05	0.000473716	-1.08472	-0.61302	-0.532611	-1.01826	-1.18271	-1.24416	-0.257364	0.90999	0.611554	1.01932	1.02035
FNCFANLB_00031;CJLJMABO_00387	FNCFANLB_00031;CJLJMABO_00387	17;17	FNCFANLB_00031 Elongation factor Ts;CJLJMABO_00387 Elongation factor Ts	Lactobacillus crispatus[F08];Lactobacillus crispatus[F12]		0.476219	-0.972381	-0.749428	-1.98982	-1.54254	-1.40734	-1.09397	1.75228	1.24932	3.095	2.55596	3.07166	2.83635	0.353807	0.688027	-1.10854	0.222919	0.519902	1.74888	0.135557	0.375266	3.13782	0.00570747	0.0395945	2.85742	1.43233e-06	0.000268252	4.24636	0.0642168	0.232589	1.38894	3.34365e-06	0.000126487	-0.0431274	-0.787919	-0.673289	-1.31103	-1.08106	-1.01155	-0.850432	0.612953	0.354359	1.30331	1.02616
CJLJMABO_00799;FNCFANLB_01614;DPIKIJBC_00639	CJLJMABO_00799;FNCFANLB_01614	9;9;3	CJLJMABO_00799 50S ribosomal protein L5;FNCFANLB_01614 50S ribosomal protein L5	Lactobacillus crispatus[F12];Lactobacillus crispatus[F08]		0.824645	1.68798	2.20696	2.92523	2.74464	2.40199	2.46909	2.04417	1.88031	3.76974	3.24086	3.21396	3.04615	0.181567	0.526616	1.29327	0.342122	0.593118	0.705928	0.0987556	0.318117	2.06136	0.0129115	0.0689342	-0.587341	0.00831888	0.0498908	0.768094	0.00160002	0.0268313	1.35543	0.00031334	0.00259709	-2.1343	-1.03222	-0.369734	0.547172	0.316633	-0.120762	-0.035105	-0.577534	-0.786704	1.62521	0.950082
FNCFANLB_01605;CJLJMABO_00790	FNCFANLB_01605;CJLJMABO_00790	9;9	FNCFANLB_01605 Adenylate kinase;CJLJMABO_00790 Adenylate kinase	Lactobacillus crispatus[F08];Lactobacillus crispatus[F12]		-6.08344	-4.0422	-4.08455	-6.08644	-6.00674	-6.54824	-4.59518	0.307804	-0.0640306	1.74719	0.731429	1.85026	1.57178	0.766059	0.915466	-0.401407	0.114403	0.442625	5.18471	0.0827794	0.290779	6.53799	0.000130754	0.00455258	5.58612	1.40409e-05	0.000927538	6.9394	0.0141509	0.0934803	1.35328	4.46797e-06	0.000147995	-1.07091	-0.476174	-0.488514	-1.07178	-1.04856	-1.20633	-0.637289	0.791234	0.682897	1.21061	0.91466
FNCFANLB_02019;CJLJMABO_01271	FNCFANLB_02019;CJLJMABO_01271	17;17	FNCFANLB_02019 Phosphoenolpyruvate-protein phosphotransferase;CJLJMABO_01271 Phosphoenolpyruvate-protein phosphotransferase	Lactobacillus crispatus[F08];Lactobacillus crispatus[F12]		-0.999365	-2.98431	-0.683381	-0.543969	-0.764237	-4.34256	-0.431952	0.901203	0.570036	2.38449	1.82904	2.09213	2.04219	0.65309	0.856467	0.638619	0.214262	0.513171	2.72746	0.147914	0.388868	4.0788	0.0482439	0.171096	2.08884	0.00946095	0.0540312	3.44018	0.0206973	0.116277	1.35134	0.00673386	0.0228383	-0.459385	-1.44223	-0.302926	-0.233897	-0.342962	-2.11476	-0.178432	0.481676	0.3177	1.21612	0.941094
FNCFANLB_00465;CJLJMABO_02107	FNCFANLB_00465;CJLJMABO_02107	12;12	FNCFANLB_00465 50S ribosomal protein L7/L12;CJLJMABO_02107 50S ribosomal protein L7/L12	Lactobacillus crispatus[F08];Lactobacillus crispatus[F12]		-0.0520267	-0.781771	-1.41881	0.978257	-5.69035	0.649328	1.76052	3.77899	4.11297	5.35022	5.14595	5.29092	5.3851	0.824417	0.938555	-0.327312	0.0253348	0.357107	4.36288	0.0368921	0.193008	5.70994	0.0245215	0.10974	4.69019	0.0108283	0.0595356	6.03726	0.0569085	0.216762	1.34707	0.00599819	0.0210531	-0.574272	-0.790584	-0.979416	-0.268875	-2.24559	-0.366376	-0.0369952	0.561319	0.660318	1.02706	0.966514
CJLJMABO_00796;FNCFANLB_01611;DPIKIJBC_00642	CJLJMABO_00796;FNCFANLB_01611	11;11;5	CJLJMABO_00796 50S ribosomal protein L6;FNCFANLB_01611 50S ribosomal protein L6	Lactobacillus crispatus[F12];Lactobacillus crispatus[F08]		-0.739651	-5.6602	-1.26018	-5.37791	-7.72358	-3.32899	-3.72104	3.31834	2.4342	4.51695	3.57313	4.08101	4.61278	0.739692	0.90236	-1.08241	0.236151	0.526142	6.0762	0.201625	0.450932	7.39589	0.00180466	0.0194341	7.15861	0.00107377	0.0127413	8.47831	0.147788	0.373136	1.3197	0.000574577	0.00396736	-0.0756754	-1.19097	-0.193659	-1.12699	-1.65866	-0.662578	-0.75144	0.844113	0.643713	1.11579	0.901864
FNCFANLB_01625;CJLJMABO_00810	FNCFANLB_01625;CJLJMABO_00810	8;8	FNCFANLB_01625 50S ribosomal protein L4;CJLJMABO_00810 50S ribosomal protein L4	Lactobacillus crispatus[F08];Lactobacillus crispatus[F12]		-1.44502	-2.91269	-1.37325	-8.01641	-1.38656	-6.77807	-4.0695	1.16381	2.01517	3.28833	2.81842	2.90157	2.56702	0.224117	0.57671	-2.1459	0.0693113	0.410178	3.76834	0.0808239	0.28793	5.07269	0.010463	0.0595236	5.91425	0.00580734	0.0399615	7.21859	0.169299	0.403852	1.30435	0.00296287	0.0124681	-0.154182	-0.543395	-0.135149	-1.89687	-0.138678	-1.56847	-0.850174	0.537662	0.763438	1.10107	0.976453
FNCFANLB_02198;CJLJMABO_00454	FNCFANLB_02198;CJLJMABO_00454	4;4	FNCFANLB_02198 Ascorbate-specific PTS system EIIA component;CJLJMABO_00454 Ascorbate-specific PTS system EIIA component	Lactobacillus crispatus[F08];Lactobacillus crispatus[F12]		-5.071	-6.09797	-4.98046	-6.72227	-5.47119	-2.0532	-6.11335	-1.29842	-1.02406	0.833915	-0.531179	0.483686	-0.214945	0.614108	0.838902	0.516386	0.0581998	0.401301	4.42324	0.0151211	0.118874	5.72735	0.00779059	0.0487711	3.90686	0.00167433	0.0164315	5.21096	0.0203395	0.114909	1.30411	0.000546002	0.0038481	-0.753089	-1.11655	-0.721048	-1.3375	-0.894723	0.314953	-1.12199	0.58208	0.679179	1.33674	0.853617
FNCFANLB_01594;CJLJMABO_00779	FNCFANLB_01594;CJLJMABO_00779	8;8	FNCFANLB_01594 50S ribosomal protein L13;CJLJMABO_00779 50S ribosomal protein L13	Lactobacillus crispatus[F08];Lactobacillus crispatus[F12]		-7.40626	-1.04556	-8.98965	-5.86209	-5.5754	-7.19899	-8.84485	2.20143	1.73264	3.29994	2.95412	3.36963	3.41979	0.507169	0.786246	-3.06828	0.300657	0.57062	6.19295	0.255418	0.503235	7.48678	9.68741e-05	0.00401503	9.26123	9.84914e-05	0.00292552	10.5551	0.0709491	0.246291	1.29383	6.33513e-05	0.000822266	-1.01366	0.212903	-1.31899	-0.715892	-0.660607	-0.973692	-1.29107	0.839038	0.748639	1.05087	0.984182
CJLJMABO_01862;FNCFANLB_02251;DPIKIJBC_01075	CJLJMABO_01862;FNCFANLB_02251	10;9;3	CJLJMABO_01862 Xaa-Pro dipeptidase;FNCFANLB_02251 Xaa-Pro dipeptidase	Lactobacillus crispatus[F12];Lactobacillus crispatus[F08]		-2.41925	-7.32809	-1.41966	-2.67532	-2.48444	-2.46344	-1.12543	-0.638487	-0.548293	0.951417	0.469827	0.621751	0.639287	0.451496	0.755893	2.84001	0.331377	0.587741	4.28028	0.264849	0.513232	5.54424	0.00984291	0.0570966	1.44027	0.000553972	0.00868304	2.70423	0.000409838	0.0145749	1.26396	0.00385478	0.0153016	-0.452941	-2.67122	-0.00123455	-0.568659	-0.482398	-0.472911	0.131728	0.351776	0.392534	1.07024	0.852617
FNCFANLB_02368;CJLJMABO_00127	FNCFANLB_02368;CJLJMABO_00127	4;4	FNCFANLB_02368 Putative universal stress protein;CJLJMABO_00127 Putative universal stress protein	Lactobacillus crispatus[F08];Lactobacillus crispatus[F12]		-5.99009	-7.4759	-1.98257	-8.05046	-5.15855	-4.67902	-7.86958	-0.667899	-0.459209	1.14259	0.185852	0.767817	0.693031	0.421983	0.735193	1.18496	0.0714399	0.410178	6.16944	0.0489857	0.221599	7.43032	0.011123	0.0617695	4.98448	0.00456202	0.0335965	6.24536	0.0048753	0.0479513	1.26088	0.000933187	0.00554401	-0.823724	-1.23885	0.295956	-1.39938	-0.591396	-0.457418	-1.34884	0.663268	0.721575	1.16911	0.901802
CJLJMABO_00263;FNCFANLB_00298;KOPMNAED_00922	CJLJMABO_00263;FNCFANLB_00298	15;15;1	CJLJMABO_00263 30S ribosomal protein S4;FNCFANLB_00298 30S ribosomal protein S4	Lactobacillus crispatus[F12];Lactobacillus crispatus[F08]		-0.793586	0.112973	0.858737	0.636384	1.04017	0.153076	1.16169	3.35221	3.04241	4.50918	4.21165	4.4899	4.61379	0.211304	0.565049	1.11032	0.0572653	0.401094	3.53762	0.0522856	0.228898	4.79643	0.000698494	0.0108644	2.4273	2.61288e-06	0.00032818	3.68612	0.031003	0.149314	1.25882	1.68478e-07	1.86421e-05	-1.47265	-1.01235	-0.633699	-0.746596	-0.541578	-0.991991	-0.479876	0.632339	0.475039	1.21978	1.06871
FNCFANLB_00741;CJLJMABO_00984	FNCFANLB_00741;CJLJMABO_00984	3;3	FNCFANLB_00741 NAD(P)H dehydrogenase (quinone);CJLJMABO_00984 NAD(P)H dehydrogenase (quinone)	Lactobacillus crispatus[F08];Lactobacillus crispatus[F12]		-7.45072	-5.41089	-5.8254	-8.01583	-7.44818	-7.67026	-8.70872	-0.174086	-0.685328	1.14101	0.691657	0.470225	0.776825	0.460903	0.75863	-1.10287	0.0911671	0.429817	6.0011	0.0846176	0.294305	7.20074	4.69761e-05	0.00273574	7.10397	2.42618e-05	0.00134228	8.30361	0.0753075	0.255215	1.19964	7.7215e-07	5.99568e-05	-0.922404	-0.418587	-0.520967	-1.06198	-0.921776	-0.976627	-1.23312	0.874847	0.748575	1.19966	1.08868
FNCFANLB_01612;CJLJMABO_00797	FNCFANLB_01612;CJLJMABO_00797	11;11	FNCFANLB_01612 30S ribosomal protein S8;CJLJMABO_00797 30S ribosomal protein S8	Lactobacillus crispatus[F08];Lactobacillus crispatus[F12]		1.4528	1.62561	1.30678	1.26621	1.05633	2.03973	1.25464	3.00514	3.21857	4.59049	3.81632	4.17867	4.28515	0.453558	0.756101	-0.154467	0.00875899	0.319665	1.57265	0.00012539	0.0120647	2.67845	0.00042796	0.00830769	1.72712	6.13374e-06	0.000565582	2.83292	0.00477451	0.0474216	1.1058	1.74136e-06	9.11899e-05	-0.816516	-0.687428	-0.925591	-0.955898	-1.11267	-0.378085	-0.96454	0.34306	0.502492	1.5273	0.948999
FNCFANLB_02020;CJLJMABO_01272	FNCFANLB_02020;CJLJMABO_01272	1;1	FNCFANLB_02020 Phosphocarrier protein HPr;CJLJMABO_01272 Phosphocarrier protein HPr	Lactobacillus crispatus[F08];Lactobacillus crispatus[F12]		-7.01002	-4.90439	-5.72501	-4.74687	-7.61949	-7.73342	-7.5511	1.45866	1.32259	2.9779	2.51846	2.53266	1.76132	0.622678	0.844613	-0.717976	0.0894615	0.429644	7.34783	0.065828	0.256024	8.40479	0.000165189	0.00510615	8.0658	2.34166e-05	0.00131192	9.12276	0.0214575	0.118912	1.05696	1.55674e-06	8.7217e-05	-0.985118	-0.523466	-0.703384	-0.488931	-1.11874	-1.14372	-1.10375	0.871613	0.841778	1.2047	1.10397
FNCFANLB_01889;CJLJMABO_00814	FNCFANLB_01889;CJLJMABO_00814	13;13	FNCFANLB_01889 30S ribosomal protein S7;CJLJMABO_00814 30S ribosomal protein S7	Lactobacillus crispatus[F08];Lactobacillus crispatus[F12]		1.67017	2.05851	-6.96695	-6.78038	-5.70045	-2.0626	-8.24484	3.18117	3.24707	4.29146	4.02636	4.3426	4.42249	0.00146544	0.0470004	-7.81538	0.0835044	0.425647	1.34978	0.0234575	0.15404	2.40639	0.000951835	0.0128049	9.16517	0.000597897	0.00899123	10.2218	0.000492732	0.0152348	1.0566	2.11549e-05	0.000412474	0.373051	0.450785	-1.35585	-1.31851	-1.10233	-0.374141	-1.61165	0.67551	0.688702	0.897758	0.844692
FNCFANLB_00030;CJLJMABO_00386	FNCFANLB_00030;CJLJMABO_00386	14;14	FNCFANLB_00030 30S ribosomal protein S2;CJLJMABO_00386 30S ribosomal protein S2	Lactobacillus crispatus[F08];Lactobacillus crispatus[F12]		0.287384	0.127916	-0.666678	-0.19882	1.67648	-0.121273	0.0729526	2.21119	1.92272	3.25941	2.82294	3.40096	2.95517	0.898576	0.963897	-0.055117	0.0176228	0.340573	1.85931	4.87066e-05	0.00769912	2.90197	0.00709035	0.0456152	1.91442	0.00102012	0.0124039	2.95709	0.0159844	0.100351	1.04266	0.000252055	0.00223794	-0.723314	-0.830311	-1.36345	-1.04954	0.208718	-0.997507	-0.867189	0.567481	0.373934	1.2708	0.97794
FNCFANLB_00014;CJLJMABO_00370	FNCFANLB_00014;CJLJMABO_00370	6;6	FNCFANLB_00014 30S ribosomal protein S16;CJLJMABO_00370 30S ribosomal protein S16	Lactobacillus crispatus[F08];Lactobacillus crispatus[F12]		-6.15467	-6.896	-4.55795	-5.78489	-8.49534	-9.54313	-6.72732	3.23881	1.95663	4.17373	3.26498	3.44195	3.61223	0.632301	0.848758	-0.496388	0.0141196	0.32719	9.12305	0.00482932	0.0628664	10.1486	0.000568206	0.00965422	9.61944	0.000191798	0.00468772	10.6449	0.338743	0.58245	1.0255	3.65063e-06	0.000129262	-0.730857	-0.867518	-0.436508	-0.662689	-1.16235	-1.35551	-0.836422	1.00079	0.764427	1.17314	1.00562
FNCFANLB_01075;CJLJMABO_01952	FNCFANLB_01075;CJLJMABO_01952	20;20	FNCFANLB_01075 Glutamine synthetase;CJLJMABO_01952 Glutamine synthetase	Lactobacillus crispatus[F08];Lactobacillus crispatus[F12]		0.393132	-1.62336	-0.520038	-5.58223	-0.561024	-6.13738	-0.629242	2.8087	2.11509	3.59404	3.43348	3.53298	3.30612	0.273465	0.622932	-2.07087	0.172759	0.483265	3.07701	0.152965	0.394338	4.08177	0.0149552	0.0767094	5.14788	0.00898937	0.0524277	6.15264	0.202065	0.445388	1.00476	0.00668306	0.0227158	0.0227593	-0.58577	-0.252814	-1.78046	-0.265182	-1.948	-0.285769	0.751722	0.542406	0.988719	0.940266
FNCFANLB_01621;CJLJMABO_00806	FNCFANLB_01621;CJLJMABO_00806	7;7	FNCFANLB_01621 50S ribosomal protein L22;CJLJMABO_00806 50S ribosomal protein L22	Lactobacillus crispatus[F08];Lactobacillus crispatus[F12]		-0.332071	0.713586	-2.01573	-0.926446	-0.835802	0.801088	-1.79961	1.9096	1.94265	3.39331	2.5951	2.3322	3.08192	0.21003	0.563049	-1.14606	0.185984	0.492914	1.73537	0.0782955	0.284017	2.65987	0.00437562	0.0332056	2.88142	0.000587067	0.00892044	3.80593	0.0300416	0.146671	0.924507	0.000448175	0.0033171	-0.626603	-0.0653645	-1.53028	-0.945623	-0.896972	-0.0183996	-1.41428	0.576576	0.594312	1.37293	0.944507
FNCFANLB_00476;CJLJMABO_00418	FNCFANLB_00476;CJLJMABO_00418	5;5	FNCFANLB_00476 50S ribosomal protein L11;CJLJMABO_00418 50S ribosomal protein L11	Lactobacillus crispatus[F08];Lactobacillus crispatus[F12]		-8.24152	-1.47745	-3.78812	-4.53304	-7.56952	-2.6044	-4.79444	1.18503	1.44079	2.30534	1.90943	2.23991	2.28218	0.962379	0.986088	0.201582	0.31876	0.580829	6.17239	0.284778	0.529814	7.0437	0.00166755	0.0183596	5.97081	0.00104138	0.012559	6.84212	0.0272225	0.13881	0.871307	0.00185629	0.00886288	-1.70422	0.0486171	-0.550168	-0.743206	-1.53008	-0.24342	-0.810945	0.738572	0.804848	1.02889	0.926293
FNCFANLB_01274;CJLJMABO_01055	FNCFANLB_01274;CJLJMABO_01055	4;4	FNCFANLB_01274 PTS system mannose-specific EIID component;CJLJMABO_01055 PTS system mannose-specific EIID component	Lactobacillus crispatus[F08];Lactobacillus crispatus[F12]		-4.32693	-2.28399	-7.05416	-3.62413	-4.36727	-7.61364	-5.78958	0.0548313	-0.394271	0.796555	0.430784	0.631895	0.914764	0.188064	0.537669	-2.3843	0.186964	0.493283	3.13574	0.155973	0.398119	3.99896	0.00133147	0.0159272	5.52004	0.000974555	0.0122904	6.38326	0.112681	0.321709	0.86322	0.000164608	0.00164192	-0.580191	0.0720369	-1.45088	-0.355816	-0.593071	-1.6295	-1.04716	0.818727	0.675347	1.05553	0.938753
CJLJMABO_00936;FNCFANLB_00371;LHLBANBO_01179	CJLJMABO_00936;FNCFANLB_00371	8;8;1	CJLJMABO_00936 PTS system maltose-specific EIICB component;FNCFANLB_00371 PTS system maltose-specific EIICB component	Lactobacillus crispatus[F12];Lactobacillus crispatus[F08]		-0.283899	1.3249	-1.40595	-1.06943	-0.954991	-1.23713	-1.08987	1.20072	0.859945	1.99496	1.84008	1.7219	1.99658	0.283013	0.633508	-1.67198	0.639628	0.792773	0.509832	0.336879	0.57303	1.36788	0.0210507	0.0987747	2.18181	1.27211e-08	1.90361e-05	3.03986	0.0886445	0.280152	0.858048	1.20063e-05	0.00028417	-0.474733	0.681319	-1.28102	-1.0392	-0.956967	-1.15971	-1.05389	0.592085	0.347211	1.16281	1.05152
FNCFANLB_02291;CJLJMABO_01656	FNCFANLB_02291;CJLJMABO_01656	9;9	FNCFANLB_02291 putative manganese-dependent inorganic pyrophosphatase;CJLJMABO_01656 putative manganese-dependent inorganic pyrophosphatase	Lactobacillus crispatus[F08];Lactobacillus crispatus[F12]		-1.53072	-1.83452	-3.58312	-3.7181	-7.26753	-8.61832	-5.91237	-0.700253	-0.728877	-0.0665472	-0.181238	0.398919	0.34279	0.0129225	0.142008	-4.13727	0.0966188	0.43178	0.968056	0.00394232	0.0564684	1.8061	0.00655798	0.0435167	5.10532	0.00343621	0.0270617	5.94337	0.0099421	0.0738378	0.838046	0.00103229	0.00594135	0.343094	0.242725	-0.334965	-0.379558	-1.55219	-1.99846	-1.10449	0.617458	0.608001	0.826817	0.788926
FNCFANLB_01586;CJLJMABO_01498	FNCFANLB_01586;CJLJMABO_01498	4;4	FNCFANLB_01586 S-layer protein;CJLJMABO_01498 S-layer protein	Lactobacillus crispatus[F08];Lactobacillus crispatus[F12]		-4.05227	-4.18437	-4.48303	-7.56651	-6.40305	-7.37417	-2.44542	-0.775752	-1.94984	-0.322586	-1.26281	-0.332151	-0.508392	0.188864	0.537909	-1.53611	0.129861	0.449234	2.75553	0.000273951	0.0157469	3.51184	0.0135409	0.0716892	4.29164	0.0054644	0.0380274	5.04795	0.403294	0.63681	0.756308	0.00345277	0.0139945	-0.317362	-0.366823	-0.478644	-1.63314	-1.19752	-1.56112	0.284262	0.909405	0.469815	1.07908	0.727044
FNCFANLB_02341;CJLJMABO_01380	FNCFANLB_02341;CJLJMABO_01380	9;9	FNCFANLB_02341 DNA-binding protein HU;CJLJMABO_01380 DNA-binding protein HU	Lactobacillus crispatus[F08];Lactobacillus crispatus[F12]		-5.80345	-4.5575	1.35354	1.45847	-5.27326	0.0454632	-4.10084	4.22705	4.43724	4.91331	4.82195	5.25307	5.06256	0.0544899	0.29701	3.87715	0.036617	0.380438	9.51262	0.0348979	0.186318	10.1932	0.0162002	0.0812165	5.63547	0.0110142	0.0600354	6.31605	0.0219716	0.120492	0.680583	0.00101046	0.00584131	-1.53216	-1.24783	0.101083	0.125029	-1.41117	-0.197423	-1.14362	0.756825	0.804792	0.913434	0.892584
FNCFANLB_01593;CJLJMABO_00778	FNCFANLB_01593;CJLJMABO_00778	4;4	FNCFANLB_01593 30S ribosomal protein S9;CJLJMABO_00778 30S ribosomal protein S9	Lactobacillus crispatus[F08];Lactobacillus crispatus[F12]		-6.53947	-7.84678	-8.52752	-4.97397	-5.57203	-6.98761	-7.28544	3.698	3.45937	4.63633	3.94219	4.17991	4.21917	0.604224	0.834958	0.523808	0.0330456	0.370208	10.7718	0.0287326	0.172318	11.4375	5.81809e-05	0.00297999	10.248	3.61755e-05	0.00166784	10.9137	0.0289858	0.143663	0.665714	1.1878e-07	1.69587e-05	-0.828833	-1.05819	-1.17762	-0.554179	-0.659103	-0.907456	-0.959707	0.967252	0.925385	1.13187	1.01009
FNCFANLB_00641;CJLJMABO_00506	FNCFANLB_00641;CJLJMABO_00506	11;11	FNCFANLB_00641 hypothetical protein;CJLJMABO_00506 hypothetical protein	Lactobacillus crispatus[F08];Lactobacillus crispatus[F12]		-2.44403	-3.86123	-3.38989	-9.95909	-2.29776	-3.74483	-5.53331	-0.848099	-0.511236	0.496563	-0.424414	-0.120308	-0.130199	0.282861	0.633508	-1.83235	0.161901	0.471765	2.47296	0.122197	0.356234	3.10804	0.0324996	0.133683	4.30531	0.0207227	0.0888748	4.94038	0.079604	0.263127	0.635078	0.026768	0.0640407	0.0264823	-0.463659	-0.300645	-2.57263	0.077071	-0.423402	-1.04195	0.57844	0.694946	1.0435	0.724973
CJLJMABO_00267;FNCFANLB_02007;DPIKIJBC_01206	CJLJMABO_00267;FNCFANLB_02007	3;3;1	CJLJMABO_00267 Putative pyruvate, phosphate dikinase regulatory protein;FNCFANLB_02007 Putative pyruvate, phosphate dikinase regulatory protein	Lactobacillus crispatus[F12];Lactobacillus crispatus[F08]		-5.08955	-6.49553	-8.23707	-5.27365	-6.42845	-6.0931	-5.02164	-3.81754	-3.77439	-3.38611	-3.17262	-3.26474	-3.02279	0.681232	0.873446	-0.418242	0.215238	0.513832	1.99658	0.165657	0.41124	2.58098	0.0131181	0.0698687	2.41482	0.00578347	0.0399065	2.99922	0.00326473	0.0389644	0.5844	0.00367261	0.0147638	-0.14653	-1.01412	-2.08878	-0.260132	-0.972732	-0.765792	-0.104627	0.638395	0.66502	0.904619	1.03636
FNCFANLB_00202;CJLJMABO_01395	FNCFANLB_00202;CJLJMABO_01395	3;3	FNCFANLB_00202 Dihydroorotate dehydrogenase B (NAD(+)), catalytic subunit;CJLJMABO_01395 Dihydroorotate dehydrogenase B (NAD(+)), catalytic subunit	Lactobacillus crispatus[F08];Lactobacillus crispatus[F12]		-5.76474	-6.07523	-5.21691	-3.79836	-6.83273	-7.33653	-2.58523	-2.38222	-2.40041	-2.04541	-2.54928	-1.02509	-1.61305	0.444136	0.751591	0.766034	0.0274808	0.368773	3.52867	0.000371714	0.0178689	4.11178	0.0366904	0.144605	2.76264	0.0170013	0.0777351	3.34574	0.169351	0.403852	0.583107	0.0120149	0.0349016	-0.907039	-1.05166	-0.651879	0.0088302	-1.40447	-1.63912	0.573868	0.668421	0.65995	0.825296	0.590611
FNCFANLB_01619;CJLJMABO_00804	FNCFANLB_01619;CJLJMABO_00804	3;3	FNCFANLB_01619 50S ribosomal protein L16;CJLJMABO_00804 50S ribosomal protein L16	Lactobacillus crispatus[F08];Lactobacillus crispatus[F12]		-6.14278	-8.17329	-3.0459	-1.77548	-2.98475	-3.89357	-5.81918	-0.0556056	0.136525	1.14411	0.0108146	0.76209	0.542669	0.0971396	0.398417	3.65425	0.0867977	0.428279	7.19849	0.0696152	0.264902	7.77295	0.00570494	0.0395945	3.54424	0.0022163	0.0197392	4.1187	0.0919048	0.286862	0.574462	9.98998e-05	0.00114394	-1.27829	-1.94564	-0.26046	0.157076	-0.240365	-0.539058	-1.17194	0.722336	0.785482	1.11664	0.744166
FNCFANLB_00396;CJLJMABO_00665;FNCFANLB_02427;CJLJMABO_01942	FNCFANLB_00396;CJLJMABO_00665	8;8;2;2	FNCFANLB_00396 hypothetical protein;CJLJMABO_00665 hypothetical protein	Lactobacillus crispatus[F08];Lactobacillus crispatus[F12]		-2.47983	-4.87999	-3.17824	-3.61484	-8.98029	-5.50948	-5.50846	0.704772	0.985971	1.71353	1.39918	0.698862	1.45285	0.374958	0.705597	-1.67835	0.160866	0.471765	4.52528	0.140454	0.380679	4.99601	0.00344906	0.0286148	6.20363	0.00230755	0.0203298	6.67437	0.143491	0.367627	0.470733	0.000759557	0.00485809	-0.110983	-0.797809	-0.310839	-0.435774	-1.97115	-0.977944	-0.977653	0.800321	0.880789	1.08899	0.999032
FNCFANLB_00311;CJLJMABO_01104	FNCFANLB_00311;CJLJMABO_01104	17;17	FNCFANLB_00311 ATP synthase subunit alpha;CJLJMABO_01104 ATP synthase subunit alpha	Lactobacillus crispatus[F08];Lactobacillus crispatus[F12]		0.194114	0.901186	0.0212964	-0.0122157	-0.402176	0.679702	0.284265	1.58198	1.7245	2.35834	1.89845	2.07011	2.16381	0.414904	0.731794	-0.433475	0.185464	0.492914	1.10559	0.120399	0.35314	1.57503	0.000554493	0.00958666	1.53907	6.33282e-05	0.00227879	2.0085	0.0191136	0.111019	0.469434	4.90989e-05	0.000696484	-0.870227	-0.139044	-1.04894	-1.08359	-1.48685	-0.36808	-0.777001	0.564971	0.712351	1.36781	0.892227
CJLJMABO_00808;FNCFANLB_01623	CJLJMABO_00808;FNCFANLB_01623	16;15	CJLJMABO_00808 50S ribosomal protein L2;FNCFANLB_01623 50S ribosomal protein L2	Lactobacillus crispatus[F12];Lactobacillus crispatus[F08]		2.03878	1.89741	2.51262	2.29847	2.13936	0.603178	1.7863	4.06788	4.10638	4.7396	4.36898	4.5862	4.47671	0.785088	0.922129	-0.100109	0.0138741	0.325618	2.11903	7.24181e-05	0.00843481	2.57478	0.00272983	0.0248893	2.21914	0.000991083	0.0123217	2.67489	0.00848718	0.0671643	0.455747	9.33231e-05	0.00110441	-0.732698	-0.835346	-0.388631	-0.544129	-0.659661	-1.77512	-0.916029	0.740673	0.768628	1.22843	0.959313
FNCFANLB_01936;CJLJMABO_00731	FNCFANLB_01936;CJLJMABO_00731	5;5	FNCFANLB_01936 50S ribosomal protein L31 type B;CJLJMABO_00731 50S ribosomal protein L31 type B	Lactobacillus crispatus[F08];Lactobacillus crispatus[F12]		2.01971	2.6596	2.20212	1.83596	2.22727	2.38523	1.8564	4.05882	3.93042	4.74272	3.96103	4.53681	4.45394	0.589494	0.827183	-0.238261	0.110454	0.441617	1.65496	0.0482678	0.220696	2.08397	2.80687e-05	0.00216063	1.89322	4.85659e-05	0.00200891	2.32223	0.0781185	0.259749	0.429005	3.62891e-06	0.000129262	-0.988935	-0.426004	-0.828468	-1.15059	-0.806338	-0.667375	-1.1326	0.804926	0.691968	1.40657	0.718895
FNCFANLB_01617;CJLJMABO_00802	FNCFANLB_01617;CJLJMABO_00802	7;7	FNCFANLB_01617 30S ribosomal protein S17;CJLJMABO_00802 30S ribosomal protein S17	Lactobacillus crispatus[F08];Lactobacillus crispatus[F12]		-3.72804	0.803235	1.0367	0.868517	1.15462	-3.78556	-5.56318	3.94421	2.32687	3.73701	2.68847	3.76611	4.0645	0.946421	0.982148	0.204619	0.266231	0.547668	4.59794	0.264846	0.513232	5.02642	0.0441812	0.1635	4.39332	0.0260217	0.104134	4.82181	0.69091	0.83168	0.428482	0.0431379	0.0922804	-1.41903	-0.0206859	0.0513616	-0.000540031	0.0877492	-1.43678	-1.98535	0.948613	0.449504	0.884671	0.561094
CJLJMABO_01506;FNCFANLB_01544;DPIKIJBC_01111	CJLJMABO_01506;FNCFANLB_01544	30;30;4	CJLJMABO_01506 Pyruvate oxidase;FNCFANLB_01544 Pyruvate oxidase	Lactobacillus crispatus[F12];Lactobacillus crispatus[F08]		0.418944	-1.11201	0.663219	-3.99576	-3.01059	-2.39827	1.24425	2.36701	2.42264	3.21257	2.41167	2.93809	2.56869	0.41779	0.733493	-1.15289	0.17294	0.483265	2.74136	0.136834	0.376167	3.12929	0.0198584	0.0945089	3.89425	0.013563	0.0675372	4.28218	0.120149	0.333676	0.387932	0.0129771	0.0367844	-0.0715215	-0.694701	0.0279113	-1.86853	-1.46752	-1.21827	0.264422	0.721443	0.744085	1.06563	0.739621
FNCFANLB_00173;CJLJMABO_02088	FNCFANLB_00173;CJLJMABO_02088	3;3	FNCFANLB_00173 50S ribosomal protein L27;CJLJMABO_02088 50S ribosomal protein L27	Lactobacillus crispatus[F08];Lactobacillus crispatus[F12]		-7.91058	-5.62442	-5.6576	-5.08465	-5.5981	-7.26593	-8.25977	2.82185	0.695403	2.05724	1.52386	1.99207	2.8893	0.795047	0.926264	0.394292	0.0322943	0.369387	8.52613	0.0669179	0.258491	8.88312	0.032935	0.134599	8.13183	2.20453e-05	0.00129336	8.48882	0.794818	0.894408	0.356991	4.50553e-06	0.000147995	-1.17976	-0.674657	-0.681986	-0.555398	-0.66884	-1.03733	-1.25692	1.19148	0.721656	1.02254	0.904696
FNCFANLB_02561;CJLJMABO_01148	FNCFANLB_02561;CJLJMABO_01148	3;3	FNCFANLB_02561 Bifunctional protein pyrR;CJLJMABO_01148 Bifunctional protein pyrR	Lactobacillus crispatus[F08];Lactobacillus crispatus[F12]		-5.46186	-3.35984	-6.6442	-4.74499	-4.00392	-5.32631	-7.76632	-1.61184	-2.42646	-1.56798	-2.36034	-1.84986	-1.11893	0.415476	0.732337	-1.2863	0.232956	0.523914	2.3917	0.221035	0.471244	2.68657	0.00588607	0.0405159	3.678	0.00251274	0.0216791	3.97287	0.607347	0.780975	0.29487	0.00298851	0.0125257	-0.820386	0.164535	-1.37438	-0.484488	-0.137257	-0.756871	-1.90015	0.983573	0.601875	1.00412	0.632857
FNCFANLB_01607;CJLJMABO_00792	FNCFANLB_01607;CJLJMABO_00792	5;5	FNCFANLB_01607 50S ribosomal protein L15;CJLJMABO_00792 50S ribosomal protein L15	Lactobacillus crispatus[F08];Lactobacillus crispatus[F12]		0.271964	-3.17625	-5.07193	-3.00066	-7.03709	-7.96748	-7.90443	4.0243	3.47027	4.24699	3.71806	4.17812	3.89569	0.162229	0.498626	-4.74417	0.196315	0.501669	5.19943	0.193086	0.44362	5.46186	0.000280245	0.00663297	9.9436	0.000377166	0.00690668	10.206	0.508387	0.716267	0.262433	2.96705e-05	0.00049369	0.211951	-0.472172	-0.848274	-0.437336	-1.23816	-1.42275	-1.41024	0.956412	0.846493	1.00059	0.895655
FNCFANLB_00849;CJLJMABO_01630	FNCFANLB_00849;CJLJMABO_01630	5;5	FNCFANLB_00849 hypothetical protein;CJLJMABO_01630 hypothetical protein	Lactobacillus crispatus[F08];Lactobacillus crispatus[F12]		-5.46924	-4.54153	-0.723768	-0.926342	-4.91724	-7.00041	-4.65122	3.00772	3.22207	3.70953	2.93291	3.45829	3.32598	0.34648	0.68441	1.36159	0.0282327	0.369387	8.12028	0.0195294	0.139014	8.36206	0.00504938	0.0366971	6.7587	0.00425908	0.0320046	7.00047	0.282352	0.53088	0.241779	0.000454831	0.00334307	-1.16115	-0.937186	-0.0155196	-0.0644243	-1.02789	-1.5308	-0.963668	0.88532	0.937066	1.05475	0.867259
FNCFANLB_01608;CJLJMABO_00793	FNCFANLB_01608;CJLJMABO_00793	3;3	FNCFANLB_01608 50S ribosomal protein L30;CJLJMABO_00793 50S ribosomal protein L30	Lactobacillus crispatus[F08];Lactobacillus crispatus[F12]		-6.75636	-6.13014	-5.05859	-6.06503	-5.86158	-7.06599	-6.73638	3.52742	3.85241	4.43165	3.21027	4.08981	3.67086	0.579274	0.825406	0.285736	0.00486242	0.31363	10.1332	0.000445655	0.0199239	10.2939	1.80778e-06	0.00100016	9.84743	9.89933e-08	6.07713e-05	10.0082	0.631682	0.794493	0.160732	3.62158e-09	2.00364e-06	-0.983243	-0.863667	-0.65906	-0.851234	-0.812387	-1.04236	-0.979428	0.980408	1.04246	1.15307	0.919849
FNCFANLB_01835;CJLJMABO_01761	FNCFANLB_01835;CJLJMABO_01761	2;2	FNCFANLB_01835 hypothetical protein;CJLJMABO_01761 hypothetical protein	Lactobacillus crispatus[F08];Lactobacillus crispatus[F12]		-6.40115	-6.38842	-6.66364	-5.88014	-5.68041	-6.3411	-2.36001	3.46892	4.52881	3.90455	4.09244	4.1064	4.30951	0.262893	0.615968	1.00973	0.0324077	0.369387	10.3937	9.47962e-07	0.000813017	10.498	0.000273101	0.00649862	9.38393	0.000230152	0.00516932	9.48828	0.876508	0.937059	0.104358	1.23365e-06	7.80019e-05	-1.01039	-1.00793	-1.06116	-0.90962	-0.87099	-0.998778	-0.228767	0.89865	1.10365	0.982908	1.01925
FNCFANLB_01530;CJLJMABO_01027	FNCFANLB_01530;CJLJMABO_01027	2;2	FNCFANLB_01530 30S ribosomal protein S18;CJLJMABO_01027 30S ribosomal protein S18	Lactobacillus crispatus[F08];Lactobacillus crispatus[F12]		-6.88319	-0.365393	-6.69458	-5.05252	-7.54555	-5.28651	-5.07374	2.79115	3.98614	2.14492	2.97087	3.86807	4.22846	0.607045	0.835737	-2.30629	0.268423	0.549001	7.01294	0.274551	0.521082	6.92737	0.00240259	0.0226567	9.31922	3.13125e-06	0.000355357	9.23366	0.919271	0.958099	-0.0855653	0.000107809	0.00118842	-1.16308	0.194918	-1.12378	-0.781655	-1.30108	-0.830408	-0.786076	0.852591	1.10157	0.717946	0.890036
FNCFANLB_00762;CJLJMABO_01289	FNCFANLB_00762;CJLJMABO_01289	7;6	FNCFANLB_00762 hypothetical protein;CJLJMABO_01289 hypothetical protein	Lactobacillus crispatus[F08];Lactobacillus crispatus[F12]		-5.62358	-1.66065	-5.66977	-2.88386	-2.5966	-5.49547	-5.42125	6.10484	6.36987	6.45245	6.06396	6.06518	5.9898	0.765563	0.915466	-0.77128	0.124673	0.445421	9.87946	0.126355	0.360473	9.78496	6.81559e-05	0.0032486	10.6507	8.01927e-05	0.00264475	10.5562	0.624837	0.790603	-0.0945049	2.85862e-06	0.000116076	-1.12616	-0.408133	-1.13453	-0.629763	-0.577715	-1.10295	-1.0895	0.998865	1.04688	1.06185	0.991459
FNCFANLB_02493;CJLJMABO_01031	FNCFANLB_02493;CJLJMABO_01031	6;6	FNCFANLB_02493 Phosphate-import protein PhnD;CJLJMABO_01031 putative ABC transporter phosphonate/phosphite binding protein PhnD2	Lactobacillus crispatus[F08];Lactobacillus crispatus[F12]		-7.32608	-3.54592	-7.43544	-3.55037	-6.81217	-7.9644	-3.89934	0.650582	0.714135	0.636932	0.0850945	0.280775	0.456764	0.841402	0.946631	-0.496339	0.190656	0.495149	6.11836	0.199326	0.449194	5.80089	0.00197822	0.0204093	6.6147	0.00219506	0.0196633	6.29723	0.0713226	0.246813	-0.317467	0.000638615	0.00429561	-1.24577	-0.181627	-1.27655	-0.182878	-1.1011	-1.42546	-0.281116	0.999718	1.01761	0.995875	0.840529
FNCFANLB_02692;CJLJMABO_00112	FNCFANLB_02692;CJLJMABO_00112	10;10	FNCFANLB_02692 Neutral endopeptidase;CJLJMABO_00112 Neutral endopeptidase	Lactobacillus crispatus[F08];Lactobacillus crispatus[F12]		-2.25766	-5.10868	-4.88697	-8.68179	-5.63519	-3.95722	-4.92634	-1.08606	-1.24384	-2.10168	-1.59716	-1.95052	-1.31817	0.376696	0.707964	-1.93433	0.327206	0.585254	2.51822	0.400584	0.62342	1.94129	0.00517208	0.0371617	4.45255	0.00766092	0.0474891	3.87562	0.0424318	0.182688	-0.576932	0.00716708	0.0238963	0.515758	-0.725381	-0.628865	-2.28087	-0.95459	-0.224113	-0.646004	1.02579	0.957104	0.583663	0.803295
CJLJMABO_01330;FNCFANLB_01700	CJLJMABO_01330;FNCFANLB_01700	6;5	CJLJMABO_01330 Inosine-5-monophosphate dehydrogenase;FNCFANLB_01700 Inosine-5-monophosphate dehydrogenase	Lactobacillus crispatus[F12];Lactobacillus crispatus[F08]		-4.3431	-2.89704	-5.56894	-5.63265	-5.14539	-8.48545	-0.90892	-0.0676888	-0.480804	-1.21516	-0.986308	-1.34327	-1.4457	0.330187	0.675477	-1.5282	0.114246	0.442625	3.34582	0.182671	0.432354	2.37246	0.0150856	0.0769224	4.87402	0.0322908	0.120201	3.90066	0.0836563	0.27125	-0.973362	0.0264894	0.0636494	-0.528754	0.0253148	-0.998442	-1.02285	-0.836158	-2.11592	0.787077	1.1094	0.951113	0.66974	0.757426
FNCFANLB_01660;CJLJMABO_01387	FNCFANLB_01660;CJLJMABO_01387	12;12	FNCFANLB_01660 S-layer protein;CJLJMABO_01387 S-layer protein	Lactobacillus crispatus[F08];Lactobacillus crispatus[F12]		-4.9463	-2.17305	-9.54563	-3.94449	-6.49928	-3.22036	-6.03664	4.02171	4.62891	3.39279	2.92644	3.31666	3.43075	0.305957	0.655135	-2.2896	0.0981002	0.43178	7.88498	0.12549	0.360473	6.82633	0.000509351	0.00909027	10.1746	0.00111677	0.01307	9.11594	0.141293	0.365923	-1.05865	7.79623e-05	0.000969272	-0.778491	-0.213246	-1.71593	-0.574302	-1.09502	-0.426709	-1.00072	1.04937	1.17313	0.921186	0.826134
FNCFANLB_00254;CJLJMABO_01223	FNCFANLB_00254;CJLJMABO_01223	8;8	FNCFANLB_00254 S-layer protein;CJLJMABO_01223 S-layer protein	Lactobacillus crispatus[F08];Lactobacillus crispatus[F12]		-3.51966	-5.97634	-7.5686	-7.20775	-5.46567	2.2192	-6.00483	2.45057	2.04068	1.31472	0.556649	0.993349	0.983616	0.980027	0.990772	-0.0575291	0.102989	0.434953	6.99363	0.130116	0.367039	5.71009	0.0167592	0.0829711	7.05116	0.0323222	0.120217	5.76761	0.0300593	0.146671	-1.28354	0.0197199	0.0505972	-0.393997	-1.00567	-1.40212	-1.31227	-0.87852	1.03488	-1.01276	1.09249	0.990435	0.809682	0.620936
FNCFANLB_00909;CJLJMABO_01522	FNCFANLB_00909;CJLJMABO_01522	4;4	FNCFANLB_00909 30S ribosomal protein S20;CJLJMABO_01522 30S ribosomal protein S20	Lactobacillus crispatus[F08];Lactobacillus crispatus[F12]		-5.41155	-0.90622	-6.37413	-7.9314	-5.98337	-1.48255	-5.35644	3.17445	2.06	2.23127	-0.459983	0.631123	1.68109	0.486553	0.77528	-2.26669	0.220818	0.519586	5.77611	0.299474	0.544118	4.17976	0.00116367	0.0145082	8.0428	0.00184615	0.0175191	6.44645	0.139436	0.363695	-1.59635	0.00225414	0.0102013	-0.922442	0.246401	-1.17217	-1.57618	-1.07079	0.0968814	-0.908147	1.30507	1.01595	1.06038	0.362171
CJLJMABO_00786;FNCFANLB_01601;DPIKIJBC_00652	CJLJMABO_00786;FNCFANLB_01601;DPIKIJBC_00652	5;5;4	CJLJMABO_00786 30S ribosomal protein S11;FNCFANLB_01601 30S ribosomal protein S11;DPIKIJBC_00652 30S ribosomal protein S11	Lactobacillus jensenii[F12];Lactobacillus crispatus[F12];Lactobacillus crispatus[F08]		-5.9877	-6.57957	-4.38397	-5.7645	-5.94495	-8.8812	-4.74354	2.40076	1.42566	2.91372	2.32094	2.69424	2.68704	0.704686	0.885811	0.340001	0.00997705	0.319665	8.19684	0.00765241	0.0801351	8.93762	0.000450551	0.00864523	7.85684	0.000332585	0.00663073	8.59762	0.359155	0.599179	0.740776	5.24743e-06	0.000163736	-0.85145	-0.982485	-0.496401	-0.802036	-0.841987	-1.49204	-0.576006	1.00567	0.789796	1.11924	0.988003
CJLJMABO_00812;FNCFANLB_01627;DPIKIJBC_00626	CJLJMABO_00812;FNCFANLB_01627;DPIKIJBC_00626	7;7;6	CJLJMABO_00812 30S ribosomal protein S10;FNCFANLB_01627 30S ribosomal protein S10;DPIKIJBC_00626 30S ribosomal protein S10	Lactobacillus jensenii[F12];Lactobacillus crispatus[F12];Lactobacillus crispatus[F08]		0.740235	0.444298	-3.69635	-3.48028	-5.7516	-3.25717	-9.1011	2.74267	0.991528	3.12891	2.03708	2.92663	2.17349	0.00651508	0.0980808	-5.64957	0.377992	0.619286	1.27483	0.00309173	0.0501245	1.97426	0.0074244	0.0472132	6.9244	0.00171255	0.0166588	7.62383	0.567189	0.754442	0.699428	0.000454666	0.00334307	0.390758	0.314543	-0.75183	-0.696183	-1.28113	-0.638725	-2.14375	0.90646	0.455475	1.00593	0.724744
CJLJMABO_00811;FNCFANLB_01626;DPIKIJBC_00627	CJLJMABO_00811;FNCFANLB_01626;DPIKIJBC_00627	16;16;9	CJLJMABO_00811 50S ribosomal protein L3;FNCFANLB_01626 50S ribosomal protein L3;DPIKIJBC_00627 50S ribosomal protein L3	Lactobacillus jensenii[F12];Lactobacillus crispatus[F12];Lactobacillus crispatus[F08]		-0.022894	0.908683	-1.57644	-1.16042	-0.927851	-1.42431	-1.26626	3.47614	3.26926	4.78939	4.07615	4.41166	4.23512	0.152623	0.484458	-1.71395	0.0877222	0.428504	2.9298	0.0524101	0.229217	3.93518	2.34953e-05	0.00204789	4.64375	1.47929e-07	7.27482e-05	5.64914	0.00589735	0.0528397	1.00538	5.93822e-09	2.92029e-06	-0.562589	-0.205611	-1.15791	-0.998487	-0.909367	-1.09961	-1.03904	0.778235	0.698956	1.28147	1.00816
CJLJMABO_00809;FNCFANLB_01624;DPIKIJBC_00629	CJLJMABO_00809;FNCFANLB_01624;DPIKIJBC_00629	7;7;5	CJLJMABO_00809 50S ribosomal protein L23;FNCFANLB_01624 50S ribosomal protein L23;DPIKIJBC_00629 50S ribosomal protein L23	Lactobacillus jensenii[F12];Lactobacillus crispatus[F12];Lactobacillus crispatus[F08]		-6.45113	-6.32748	-7.3967	-5.66851	-1.75023	-3.82595	-5.26013	1.86398	0.662636	3.0151	2.51298	2.97747	2.96299	0.164824	0.501038	1.609	0.0477017	0.397604	7.65261	2.84822e-07	0.000630312	9.25644	0.00341622	0.0284214	6.04361	0.00115777	0.0132753	7.64744	0.2172	0.461505	1.60383	4.72224e-05	0.000686684	-1.12166	-1.09219	-1.34702	-0.935128	-0.00124626	-0.495974	-0.837795	0.860162	0.573834	1.13452	1.01484
FNCFANLB_01602;DPIKIJBC_00651;CJLJMABO_00787	FNCFANLB_01602;DPIKIJBC_00651;CJLJMABO_00787	5;5;5	FNCFANLB_01602 30S ribosomal protein S13;DPIKIJBC_00651 30S ribosomal protein S13;CJLJMABO_00787 30S ribosomal protein S13	Lactobacillus crispatus[F08];Lactobacillus jensenii[F12];Lactobacillus crispatus[F12]		-4.89347	-3.88477	-5.44786	-2.98178	-4.36291	-5.20019	-5.16532	2.38028	2.41699	1.39439	2.48712	3.25634	2.77201	0.745413	0.903168	-0.242489	0.0469465	0.397232	6.78776	0.00509449	0.0653571	6.86659	9.70646e-05	0.00401503	7.03024	6.86293e-06	0.000619904	7.10908	0.854454	0.926492	0.0788343	1.15615e-06	7.63749e-05	-0.96093	-0.68928	-1.11023	-0.446098	-0.818046	-1.04353	-1.03414	0.997947	1.00783	0.73244	1.02672
CJLJMABO_01255;FNCFANLB_00150;DPIKIJBC_00130	CJLJMABO_01255;FNCFANLB_00150;DPIKIJBC_00130	6;6;3	CJLJMABO_01255 50S ribosomal protein L28;FNCFANLB_00150 50S ribosomal protein L28;DPIKIJBC_00130 50S ribosomal protein L28	Lactobacillus jensenii[F12];Lactobacillus crispatus[F12];Lactobacillus crispatus[F08]		-5.15947	-3.98304	-4.92762	-5.52663	-7.45854	-4.68411	-4.85195	3.72055	4.74372	4.74468	3.76357	3.45525	4.32269	0.33218	0.675834	-0.918514	0.00829186	0.319665	8.80339	0.0154628	0.12049	8.6428	0.000632025	0.0103223	9.7219	2.91969e-06	0.000340067	9.56132	0.814301	0.90437	-0.160586	1.75769e-07	1.87651e-05	-0.862347	-0.623567	-0.815289	-0.936869	-1.32899	-0.765863	-0.799929	0.940035	1.14771	1.1479	0.948766
CJLJMABO_00319	CJLJMABO_00319	16	CJLJMABO_00319 Trehalose import ATP-binding protein SugC	Lactobacillus crispatus[F08]		0.0322226	1.07835	1.60086	1.32587	1.62756	2.1366	1.07068	2.90333	3.14415	3.45042	3.6391	3.63745	3.80557	0.283557	0.633508	0.997026	0.118391	0.443502	2.46845	0.101761	0.324539	3.07785	0.00137853	0.0162411	1.47143	8.65294e-05	0.00272261	2.08082	0.0604668	0.224707	0.609393	1.54751e-05	0.00032461	-1.80867	-0.961461	-0.538304	-0.761007	-0.516678	-0.104432	-0.967676	0.516512	0.711538	0.959573	1.11238
FNCFANLB_00530	FNCFANLB_00530	9	FNCFANLB_00530 hypothetical protein	Lactobacillus crispatus[F12]		-4.23447	-7.70309	-4.60975	-7.46046	-6.90411	-7.87428	-6.93111	-3.84083	-4.76114	1.07013	0.598157	0.415441	-0.507478	0.729913	0.898886	-0.787166	0.507411	0.704234	1.66779	0.158691	0.402271	6.36284	0.0279827	0.120713	2.45496	2.733e-05	0.00145738	7.15001	0.012101	0.0844778	4.69505	8.99693e-05	0.00107623	-0.0524297	-1.07804	-0.163395	-1.0063	-0.841797	-1.12866	-0.849781	0.0639625	-0.208156	1.51605	1.3765
FNCFANLB_02580	FNCFANLB_02580	29	FNCFANLB_02580 Fructose-bisphosphate aldolase	Lactobacillus crispatus[F12]		-1.85543	0.286474	-1.35725	-1.65281	-3.23072	-3.71869	-2.88281	1.77989	1.66482	5.58045	5.63015	5.51424	5.78992	0.314846	0.659702	-1.78398	0.256217	0.541039	2.50683	0.104474	0.32748	6.41317	0.000635193	0.0103359	4.29081	4.60091e-05	0.00195804	8.19715	1.7056e-05	0.00419389	3.90633	1.28726e-06	8.01427e-05	-0.744173	-0.163237	-0.609054	-0.689219	-1.11718	-1.24954	-1.02282	0.241813	0.210605	1.27262	1.2861
FNCFANLB_01691	FNCFANLB_01691	25	FNCFANLB_01691 S-layer protein	Lactobacillus crispatus[F12]		-3.75645	-3.3948	-5.94811	-4.19606	-6.4811	-4.61256	-7.74616	0.776223	-0.00341269	4.14813	3.56315	3.98311	3.78964	0.0240551	0.193878	-2.22117	0.0312759	0.369387	3.96203	0.000764167	0.0262186	7.44663	0.000496728	0.00903732	6.1832	7.50255e-05	0.00251563	9.6678	0.0495536	0.201215	3.4846	1.03021e-06	7.47496e-05	-0.5063	-0.424093	-1.00449	-0.606227	-1.12564	-0.700903	-1.4132	0.524027	0.346807	1.2905	1.15753
FNCFANLB_02264	FNCFANLB_02264	12	FNCFANLB_02264 DNA protection during starvation protein	Lactobacillus crispatus[F12]		-2.50694	-5.33017	-4.47696	-3.78562	-4.58585	-5.54725	-7.86619	1.02424	0.0741488	3.47749	3.08589	3.19311	3.1736	0.509059	0.788347	-1.33382	0.166792	0.475745	4.46775	0.12299	0.357543	7.15107	0.00139732	0.0163181	5.80157	0.000247749	0.00537519	8.4849	0.102658	0.30433	2.68333	2.19608e-05	0.000416217	-0.239087	-0.939985	-0.728167	-0.556535	-0.755201	-0.993879	-1.56958	0.637564	0.401694	1.24661	1.14939
FNCFANLB_01165	FNCFANLB_01165	37	FNCFANLB_01165 S-layer protein	Lactobacillus crispatus[F12]		-8.74059	2.33122	-3.89015	-6.39379	-2.87255	1.76571	-6.14581	5.46977	5.66279	8.31648	7.95519	8.31064	8.30836	0.965548	0.986088	-0.302634	0.358364	0.603087	8.77097	0.287126	0.532169	11.4274	0.00349286	0.0287349	9.0736	0.00133075	0.0143656	11.73	0.000436565	0.0148634	2.65639	0.00232866	0.0104424	-1.61198	0.123318	-0.851762	-1.24416	-0.692273	0.0346849	-1.20529	0.615226	0.645478	1.06139	1.00477
FNCFANLB_01014	FNCFANLB_01014	32	FNCFANLB_01014 Alanine--tRNA ligase	Lactobacillus crispatus[F12]		-7.29617	-5.77674	-6.70901	-3.52269	-5.93711	-2.7752	-6.42452	-1.36568	-1.92147	0.992575	0.52662	1.12428	0.339472	0.267523	0.618979	1.46275	0.069451	0.410178	4.89288	0.0532488	0.23174	7.28219	0.0111502	0.0618433	3.43013	0.00145004	0.0150654	5.81944	0.0198408	0.113604	2.38931	0.000184301	0.00179183	-1.35927	-0.880716	-1.17434	-0.170786	-0.931225	0.0646404	-1.08474	0.508578	0.333529	1.25133	1.10457
FNCFANLB_01292	FNCFANLB_01292	47	FNCFANLB_01292 hypothetical protein	Lactobacillus crispatus[F12]		0.485933	0.00360957	-6.51452	-8.1002	-7.6383	-5.53063	-3.49561	0.937771	3.20449	4.67453	3.91521	4.21278	4.19947	0.000923604	0.0378506	-6.50062	0.344786	0.594478	1.82636	0.00608375	0.0714236	4.00573	0.0220909	0.101954	8.32699	0.000152489	0.00402962	10.5064	0.300586	0.549068	2.17936	6.73084e-06	0.000188549	0.25152	0.152721	-1.18244	-1.50725	-1.41264	-0.980906	-0.564055	0.344074	0.808387	1.10951	0.953968
FNCFANLB_01487	FNCFANLB_01487	7	FNCFANLB_01487 DNA-binding protein HU	Lactobacillus crispatus[F12]		-9.18432	-5.06583	-8.04573	-4.61168	-3.82505	-7.11413	-4.79013	1.92623	0.988603	4.16699	3.51506	3.32562	3.36177	0.607899	0.835853	1.44773	0.135407	0.45261	8.58249	0.118179	0.350221	10.7174	0.000657456	0.0105815	7.13476	0.000198121	0.00471105	9.26971	0.0966142	0.294336	2.13494	2.42356e-05	0.000439922	-1.46769	-0.632114	-1.23669	-0.539975	-0.380379	-1.04768	-0.576179	0.78647	0.596239	1.24109	1.10882
FNCFANLB_00887	FNCFANLB_00887	22	FNCFANLB_00887 Threonine--tRNA ligase	Lactobacillus crispatus[F12]		-5.63376	-8.05703	-4.53299	-6.66359	-6.54425	-3.70005	-5.11914	-0.968893	-0.496609	1.64863	1.28354	0.988925	1.54602	0.40457	0.723262	1.53339	0.113976	0.442625	6.11264	0.0892417	0.301526	8.21218	0.000779327	0.0114595	4.57925	0.000176724	0.00436972	6.67878	0.021515	0.119032	2.09953	1.14837e-05	0.000277743	-0.799028	-1.47952	-0.489913	-1.08822	-1.05471	-0.256007	-0.654513	0.510949	0.643575	1.246	1.14347
FNCFANLB_00447	FNCFANLB_00447	12	FNCFANLB_00447 tRNA threonylcarbamoyladenosine biosynthesis protein TsaB	Lactobacillus crispatus[F12]		-5.32922	-5.91478	-5.70532	-5.55642	-4.16339	-3.86328	-6.43494	-0.576673	0.0399601	2.39418	1.53319	1.58953	1.57128	0.440501	0.750446	0.477328	0.0063115	0.318497	5.35364	0.00192607	0.039034	7.39405	0.000472738	0.00885426	4.87632	2.92791e-05	0.00150685	6.91672	0.0324106	0.154081	2.04041	1.22644e-06	7.80019e-05	-0.866849	-1.03664	-0.975904	-0.932727	-0.528804	-0.441784	-1.18746	0.511204	0.690003	1.37263	1.12298
FNCFANLB_01499	FNCFANLB_01499	46	FNCFANLB_01499 Pyruvate kinase	Lactobacillus crispatus[F12]		0.808247	1.61906	1.90397	2.13226	0.951195	1.6356	2.10391	4.20388	4.40872	6.26698	5.86897	6.24108	6.21489	0.389767	0.716872	0.531733	0.0682245	0.409717	3.09264	0.0419615	0.207048	4.93433	0.000127784	0.00455258	2.56091	4.39091e-06	0.000431871	4.4026	0.00146298	0.0255935	1.84169	1.52476e-07	1.86421e-05	-1.20009	-0.826414	-0.695108	-0.589894	-1.13421	-0.818791	-0.602959	0.364855	0.459262	1.31568	1.13225
FNCFANLB_02611	FNCFANLB_02611	34	FNCFANLB_02611 Enolase 2	Lactobacillus crispatus[F12]		4.50512	4.09552	2.45664	3.07315	3.0885	2.49363	2.66503	5.20334	5.28078	7.44456	6.75633	7.22785	6.79941	0.0244864	0.196335	-1.54493	0.126126	0.447607	0.941745	0.00453943	0.0605733	2.75672	2.46059e-05	0.00209072	2.48667	6.71116e-07	0.000198024	4.30165	0.00117277	0.0232958	1.81498	4.28855e-08	9.78539e-06	-0.102733	-0.31952	-1.18692	-0.860625	-0.852504	-1.16735	-1.07663	0.266814	0.307804	1.45302	1.08876
FNCFANLB_01912	FNCFANLB_01912	28	FNCFANLB_01912 Cyclodextrin-binding protein	Lactobacillus crispatus[F12]		2.68878	-0.7115	-2.71279	-2.75369	-6.66717	-4.89944	-7.53412	3.75188	4.06554	6.08167	5.33433	5.59527	5.64914	0.112697	0.429175	-5.90208	0.33373	0.588254	2.92007	0.219524	0.469833	4.67646	0.00072812	0.0110686	8.82215	0.000348041	0.00667602	10.5785	0.00431076	0.0448928	1.75639	3.71079e-05	0.000576279	0.414763	-0.262614	-0.661296	-0.669443	-1.44906	-1.0969	-1.62176	0.626547	0.689031	1.09067	0.941789
FNCFANLB_02366	FNCFANLB_02366	4	FNCFANLB_02366 Phosphate-import protein PhnD	Lactobacillus crispatus[F12]		-2.70066	-4.34854	-5.74202	-5.77403	-5.75591	-5.04381	-6.38709	-1.05705	-1.68995	0.728697	0.234918	0.20248	0.315794	0.208578	0.561195	-2.21597	0.200458	0.504967	2.1511	0.126279	0.360473	3.89507	0.00746533	0.0473383	4.36707	1.991e-07	8.81216e-05	6.11104	0.0798395	0.263624	1.74397	3.06153e-07	2.65693e-05	0.0532615	-0.544571	-1.05011	-1.06173	-1.05515	-0.796808	-1.28414	0.64955	0.419939	1.2974	1.11826
FNCFANLB_01433;CJLJMABO_02119;LOBONEOA_01724	FNCFANLB_01433	3;1;1	FNCFANLB_01433 Hydroxymethylpyrimidine/phosphomethylpyrimidine kinase	Lactobacillus crispatus[F12]		-6.85801	-5.12531	-4.86023	-6.27227	-6.90793	-4.17789	-5.65816	-3.7078	-3.81737	-1.42276	-2.96932	-1.8922	-2.26947	0.722372	0.897318	0.416365	0.234822	0.525873	2.22907	0.105626	0.329904	3.85322	0.0198968	0.0945897	1.81271	0.000760057	0.0105787	3.43686	0.0143213	0.0944653	1.62415	0.00120139	0.00658086	-1.38834	-0.446836	-0.302796	-1.07007	-1.41547	0.0679714	-0.736373	0.323404	0.263869	1.56505	0.724679
FNCFANLB_00904	FNCFANLB_00904	20	FNCFANLB_00904 Trigger factor	Lactobacillus crispatus[F12]		0.00402913	0.321905	-2.07657	-2.5111	-5.0931	-0.323029	-1.9005	2.53938	2.40797	4.83566	3.44558	3.91995	3.88833	0.0287901	0.208211	-2.54382	0.0219731	0.353647	2.31071	0.000318645	0.0163991	3.85941	0.00316228	0.0272831	4.85453	0.000527651	0.00849231	6.40323	0.0111304	0.079585	1.5487	0.000156033	0.00157671	-0.237385	-0.133095	-0.919998	-1.06256	-1.90968	-0.344688	-0.862232	0.594427	0.55131	1.3478	0.891735
FNCFANLB_01909	FNCFANLB_01909	26	FNCFANLB_01909 Maltose phosphorylase	Lactobacillus crispatus[F12]	+	-6.59536	-7.44054	-4.42922	-7.30092	-2.49213	-4.62416	-3.63393	0.964006	0.703471	2.86968	2.23687	2.17155	2.18081	0.03808	0.244422	2.52188	0.0218413	0.352809	7.85169	0.0123911	0.105874	9.38268	0.00226581	0.0221284	5.32981	0.000735562	0.0104838	6.8608	0.00266837	0.0350342	1.53099	1.75476e-05	0.000351429	-1.17559	-1.38962	-0.627045	-1.35426	-0.13651	-0.676412	-0.425651	0.738703	0.672726	1.22128	1.06103
FNCFANLB_01272	FNCFANLB_01272	13	FNCFANLB_01272 PTS system mannose-specific EIIAB component	Lactobacillus crispatus[F12]		-6.90237	-5.99837	-5.80203	-4.50186	-6.03291	-6.72939	-5.01221	0.905488	1.55276	2.91014	2.41014	2.16147	2.67059	0.266897	0.618798	0.834693	0.00759037	0.319665	7.6795	0.0167679	0.12708	8.98846	0.000190184	0.00527996	6.8448	4.23685e-06	0.000426188	8.15377	0.100588	0.300818	1.30896	4.42177e-08	9.78539e-06	-1.12363	-0.908434	-0.861694	-0.552193	-0.916656	-1.08245	-0.67368	0.735018	0.889101	1.21222	1.0932
FNCFANLB_00251	FNCFANLB_00251	16	FNCFANLB_00251 NADH peroxidase	Lactobacillus crispatus[F12]		-5.20361	-7.23488	-3.21229	-7.85955	-0.575195	-6.33449	-6.99541	1.13287	0.58347	1.82262	1.57049	1.74093	1.77368	0.507087	0.786246	1.22386	0.0735411	0.410178	7.07741	0.0801675	0.287072	7.94618	0.0113769	0.0627859	5.85356	0.00765488	0.0474891	6.72232	0.183406	0.419863	0.868761	0.00185828	0.00886288	-0.749709	-1.25921	-0.250223	-1.4159	0.411245	-1.03337	-1.19915	0.839682	0.701874	1.01269	0.949451
FNCFANLB_01150;CJLJMABO_00365;LOBONEOA_01681;LHLBANBO_01227	FNCFANLB_01150;CJLJMABO_00365;LOBONEOA_01681	11;11;8;4	FNCFANLB_01150 Ribosome-binding ATPase YchF;CJLJMABO_00365 Ribosome-binding ATPase YchF;LOBONEOA_01681 Ribosome-binding ATPase YchF	Lactobacillus gasseri[F02];Lactobacillus crispatus[F08];Lactobacillus crispatus[F12]		-5.12648	-5.17561	-8.8854	-5.42168	-8.11071	-2.94567	-6.33687	-2.56247	-2.79564	-0.241617	-0.907972	0.119882	0.225476	0.320116	0.664298	-1.18902	0.0238957	0.3552	2.47199	0.000273725	0.0157469	4.94998	0.0245965	0.109964	3.66101	0.0033474	0.0266467	6.13901	0.00105863	0.0219857	2.478	0.00176362	0.00858626	-0.463415	-0.479433	-1.68885	-0.559655	-1.43629	0.247539	-0.858013	0.372465	0.296452	1.12908	0.911841
FNCFANLB_01015;CJLJMABO_00903;LOBONEOA_01580;DPIKIJBC_01087	FNCFANLB_01015;CJLJMABO_00903;LOBONEOA_01580	3;3;2;1	FNCFANLB_01015 hypothetical protein;CJLJMABO_00903 hypothetical protein;LOBONEOA_01580 hypothetical protein	Lactobacillus gasseri[F02];Lactobacillus crispatus[F08];Lactobacillus crispatus[F12]		-0.887609	-0.551235	-4.0796	-3.21794	-5.50096	-6.2471	-4.96572	-1.81614	-2.16147	-0.422248	-0.721262	0.270155	0.131292	0.000999715	0.0395066	-4.08284	0.0342671	0.371464	-1.26938	0.139932	0.379729	0.533907	0.00476027	0.0351736	2.81346	0.000343467	0.00667602	4.61675	0.00409908	0.04429	1.80329	9.88071e-05	0.00113886	0.636811	0.786277	-0.781532	-0.398657	-1.41311	-1.74465	-1.17527	0.224222	0.0707782	0.843592	0.710726
LHLBANBO_00153	LHLBANBO_00153	13	LHLBANBO_00153 DNA-directed RNA polymerase subunit beta	Lactobacillus iners[F06]		-5.30864	-4.34366	-2.35222	-2.65091	-4.59925	-5.2193	-2.54858	-1.40628	-1.31062	-5.24546	-7.40416	-3.8606	-5.15299	0.152056	0.484324	1.3521	0.0853958	0.427473	3.4677	0.539406	0.724948	-0.589652	0.0235525	0.106697	2.1156	0.0841484	0.228458	-1.94175	0.0114896	0.0814226	-4.05735	0.0225538	0.0560803	-0.753915	-0.216842	0.891521	0.725279	-0.359091	-0.704191	0.782236	1.418	1.47124	-0.718751	-1.92021
KPACOFLO_01107	KPACOFLO_01107	5	KPACOFLO_01107 60 kDa chaperonin 2	Bifidobacterium vaginale[F12]		-5.28375	-5.37197	-7.31868	-8.28586	-3.71336	-7.4331	-5.67223	3.71381	4.04686	-2.48011	-3.36787	-6.00431	-1.26291	0.227448	0.581899	-1.15679	0.00706342	0.319665	9.2082	0.13429	0.373816	2.04906	0.00014955	0.00476449	10.365	0.0464645	0.154975	3.20585	0.00499541	0.0481741	-7.15914	0.000319049	0.00262963	-0.396749	-0.419212	-0.914915	-1.16119	0.00312973	-0.944049	-0.495669	1.89436	1.97916	0.31716	0.0911035
KPACOFLO_00534;OGJEHOCG_00639;FPEFDMFL_00650	KPACOFLO_00534	28;7;1	KPACOFLO_00534 30S ribosomal protein S1	Bifidobacterium vaginale[F12]		-9.10425	-2.24928	0.808409	0.253022	0.53551	-2.99879	0.349853	3.75665	4.31223	-4.57475	-5.58324	-2.59026	-5.63454	0.348157	0.685778	5.46637	0.214038	0.513171	9.71121	0.806064	0.89542	1.08107	0.00270016	0.024692	4.24484	0.00341552	0.0269476	-4.3853	0.000512875	0.0152348	-8.63014	0.0024804	0.0109454	-1.89094	-0.12894	0.657009	0.514253	0.586863	-0.321592	0.539142	1.41482	1.55763	-0.726679	-0.985901
KPACOFLO_00562;AIKLKAMK_00665	KPACOFLO_00562;AIKLKAMK_00665	12;12	KPACOFLO_00562 30S ribosomal protein S2;AIKLKAMK_00665 30S ribosomal protein S2	Bifidobacterium vaginale[F08];Bifidobacterium vaginale[F12]		-7.11996	-5.30907	-7.06564	-4.38464	-3.96482	-5.35865	-5.07627	2.87596	2.35773	-7.92594	-6.8448	-7.96846	-6.58546	0.43687	0.74661	1.04451	0.048834	0.398912	8.83136	0.417308	0.63471	-1.11665	4.61743e-05	0.0027249	7.78685	0.0131703	0.0669249	-2.16116	3.31733e-05	0.00564712	-9.94801	8.2981e-06	0.00021478	-0.658229	-0.144945	-0.642831	0.117077	0.236071	-0.158998	-0.0789603	2.17504	2.02815	-0.886677	-0.580237
OGJEHOCG_00206	OGJEHOCG_00206	2	OGJEHOCG_00206 RNA polymerase-binding transcription factor CarD	Bifidobacterium vaginale[F02]		-7.75777	-4.93215	-7.02868	-5.75729	-6.67072	-3.11015	-7.0315	-1.58487	-1.94887	-6.95792	-5.5037	-4.72532	-6.70655	0.820149	0.938464	0.425293	0.185586	0.492914	4.57809	0.838716	0.910754	0.371588	0.00407068	0.0319199	4.15279	0.954459	0.974495	-0.0537055	0.00240787	0.0327319	-4.2065	0.0252907	0.0613015	-1.18372	0.212807	-0.823374	-0.195004	-0.64646	1.11331	-0.82477	1.86716	1.68726	-0.788405	-0.0696733
OGJEHOCG_00208;KPACOFLO_00527;MCNAPLHK_00214	OGJEHOCG_00208	3;1;1	OGJEHOCG_00208 Phosphoribosylamine--glycine ligase	Bifidobacterium vaginale[F02]		-4.61037	-6.55443	-4.89544	-7.51292	-8.42999	-6.43266	-8.05505	-0.914442	-0.687904	-8.42679	-6.22326	-9.21479	-7.55952	0.332718	0.676015	-1.48281	0.123686	0.445421	4.78123	0.194249	0.444765	-2.27369	0.00048136	0.00894295	6.26404	0.411491	0.624789	-0.790878	0.00128394	0.0240794	-7.05492	0.000806717	0.00506458	0.554148	-0.161016	0.449279	-0.513615	-0.850977	-0.116219	-0.713049	1.91377	1.99711	-0.849802	-0.0391863
OGJEHOCG_00375;MCNAPLHK_00873	OGJEHOCG_00375	12;1	OGJEHOCG_00375 Bifunctional purine biosynthesis protein PurH	Bifidobacterium vaginale[F02]		-5.37732	-3.24489	-4.71844	-1.9366	-1.82	-4.70784	-5.90812	0.845514	0.597603	-4.5919	-6.61917	-5.79097	-6.51509	0.744809	0.903168	0.492906	0.128897	0.449234	5.03267	0.354942	0.586996	-1.56818	0.00481653	0.0353531	4.53976	0.0709083	0.20366	-2.06108	0.000442311	0.014944	-6.60084	0.00369358	0.0148212	-0.61045	0.230722	-0.350545	0.746798	0.792791	-0.346363	-0.81983	1.84425	1.74645	-0.300628	-1.10031
OGJEHOCG_00920;MCNAPLHK_00188	OGJEHOCG_00920	8;1	OGJEHOCG_00920 N5-carboxyaminoimidazole ribonucleotide synthase	Bifidobacterium vaginale[F02]		-7.6977	-2.68453	-5.52188	-7.0229	-3.07748	-9.2899	-5.53633	0.643758	-0.12472	-4.95844	-8.33645	-5.84381	-4.36876	0.784049	0.922045	-0.898582	0.268287	0.548977	5.45063	0.832117	0.908249	-0.685751	0.0023699	0.0224608	6.34922	0.878596	0.936657	0.212831	0.00345968	0.0406331	-6.13638	0.0342688	0.0775428	-0.933201	0.744488	-0.20505	-0.707374	0.612986	-1.46604	-0.209883	1.85832	1.60115	-0.0164919	-1.14696
OGJEHOCG_00879	OGJEHOCG_00879	10	OGJEHOCG_00879 50S ribosomal protein L25	Bifidobacterium vaginale[F02]		-4.68606	-6.03341	-3.14795	-5.97646	-4.73946	-4.5283	-2.3461	1.04064	0.306019	-6.35556	-4.75232	-3.89303	-3.34924	0.282392	0.633485	1.21208	0.0313516	0.369387	6.03307	0.473258	0.675472	0.772202	0.00130469	0.0157345	4.82098	0.645364	0.794227	-0.439882	0.00220385	0.0318766	-5.26086	0.00321816	0.0132952	-0.420449	-1.01161	0.254407	-0.986619	-0.44388	-0.35123	0.606225	2.09218	1.76986	-1.15295	-0.449522
OGJEHOCG_00465;KPACOFLO_00913;KPACOFLO_00912	OGJEHOCG_00465	16;6;3	OGJEHOCG_00465 Trigger factor	Bifidobacterium vaginale[F02]		-2.82614	-2.15009	-1.18472	-0.319549	-6.93893	-6.43339	-2.78354	3.79693	3.72354	-3.90905	-1.29521	-7.76577	-5.57655	0.490747	0.776008	-1.04391	0.0324653	0.369387	6.24835	0.214927	0.464138	-2.14853	0.00565965	0.0394482	7.29226	0.583435	0.750783	-1.10462	0.00862141	0.0675369	-8.39688	0.0237169	0.0583496	-0.0646514	0.119987	0.383639	0.619929	-1.1879	-1.04983	-0.0530154	1.74419	1.72414	-0.360405	0.353463
OGJEHOCG_00325;KPACOFLO_00938	OGJEHOCG_00325	12;3	OGJEHOCG_00325 L-lactate dehydrogenase 2	Bifidobacterium vaginale[F02]		-4.55645	-5.78064	-6.74354	-3.07398	-5.83861	-4.32856	-5.09624	2.42362	1.59496	-6.09572	-2.54216	-6.16598	-6.79938	0.872276	0.956801	0.152357	0.0156776	0.332005	7.17783	0.849026	0.916847	-0.23227	0.000333357	0.00719725	7.02547	0.751275	0.862329	-0.384627	0.00253727	0.0336227	-7.4101	0.00125541	0.00677614	-0.159707	-0.567601	-0.888434	0.334245	-0.586918	-0.0837754	-0.339563	2.16602	1.88991	-0.672584	0.511443
OGJEHOCG_01081	OGJEHOCG_01081	9	OGJEHOCG_01081 L-2-hydroxyisocaproate dehydrogenase	Bifidobacterium vaginale[F02]		-4.76772	-9.04103	-2.0661	-7.59881	-5.14848	-4.39169	-7.31927	1.16998	0.302802	-5.95449	-4.3849	-6.93656	-5.9831	0.588795	0.827183	1.5995	0.161751	0.471765	7.64076	0.699853	0.831557	1.08961	0.00290525	0.0259534	6.04126	0.672197	0.811003	-0.509891	0.00114711	0.0229896	-6.55115	0.0110697	0.0328381	0.00354626	-1.41387	0.899648	-0.935499	-0.122748	0.128274	-0.842778	1.97302	1.68539	-0.390093	0.130524
OGJEHOCG_00671;KPACOFLO_00789	OGJEHOCG_00671	14;6	OGJEHOCG_00671 Pyruvate kinase	Bifidobacterium vaginale[F02]		-4.57224	-4.80549	-3.27337	-3.07069	-4.58554	-6.2758	-3.54249	3.58595	3.71607	-1.59068	-7.33026	-8.17285	-4.0998	0.418801	0.733833	0.539289	0.00119387	0.304012	8.33987	0.71504	0.840195	-0.609533	0.000170229	0.00512539	7.80058	0.519958	0.708532	-1.14882	0.00962933	0.072482	-8.94941	0.00278202	0.011851	-0.330509	-0.395491	0.0313628	0.0878298	-0.334213	-0.805124	-0.0436168	1.94239	1.97864	0.500164	-1.0989
OGJEHOCG_00295	OGJEHOCG_00295	8	OGJEHOCG_00295 50S ribosomal protein L6	Bifidobacterium vaginale[F02]		-5.62672	-6.15477	-4.82327	-6.3995	-1.39973	-1.77308	-6.18603	3.43533	3.44909	-5.27242	-7.00841	-1.21269	-6.45923	0.175428	0.517629	1.77442	0.017929	0.340573	9.33296	0.544489	0.728069	0.902556	0.00211266	0.0214957	7.55853	0.6238	0.780019	-0.871867	0.00759944	0.0624028	-8.4304	0.0061803	0.0215047	-0.57996	-0.723606	-0.3614	-0.790178	0.569896	0.468335	-0.732109	1.88517	1.88891	-0.483581	-0.955819
OGJEHOCG_00812;KPACOFLO_00893;KPACOFLO_00892	OGJEHOCG_00812;KPACOFLO_00893	15;8;3	OGJEHOCG_00812 Branched-chain-amino-acid aminotransferase;KPACOFLO_00893 Branched-chain-amino-acid aminotransferase	Bifidobacterium vaginale[F12];Bifidobacterium vaginale[F02]		-1.66196	-2.13173	-6.55114	-6.09953	-2.96574	-6.11189	-2.42041	1.74835	2.163	-4.81809	-6.04595	-4.77295	-5.24916	0.0273122	0.204688	-2.93289	0.0069314	0.319665	3.85252	0.0014026	0.0350729	-3.32469	0.0011451	0.0144138	6.78542	0.691014	0.822379	-0.391797	4.86549e-05	0.00652565	-7.17721	0.000704856	0.00460132	0.614829	0.45376	-1.0615	-0.90666	0.167809	-0.910897	0.354783	1.78411	1.92628	-0.467297	-0.88829
OGJEHOCG_00385;KPACOFLO_00232	OGJEHOCG_00385;KPACOFLO_00232	3;3	OGJEHOCG_00385 hypothetical protein;KPACOFLO_00232 hypothetical protein	Bifidobacterium vaginale[F12];Bifidobacterium vaginale[F02]		-3.14401	-7.38835	-7.36438	-7.03973	-3.75114	-6.9139	-6.43308	-1.01295	-1.03714	-4.97152	-5.297	-4.74074	-3.11227	0.711967	0.890411	-1.03426	0.295351	0.566265	4.24114	0.788211	0.88769	0.735798	0.00128493	0.0156339	5.2754	0.0674034	0.196916	1.77006	0.00548564	0.0503723	-3.50534	0.0161121	0.0432196	0.728492	-1.15561	-1.14497	-1.00085	0.458983	-0.944999	-0.731558	1.6745	1.66376	-0.0827586	-0.227241
OGJEHOCG_00926;KPACOFLO_00522	OGJEHOCG_00926;KPACOFLO_00522	9;9	OGJEHOCG_00926 Phenylalanine--tRNA ligase beta subunit;KPACOFLO_00522 Phenylalanine--tRNA ligase beta subunit	Bifidobacterium vaginale[F12];Bifidobacterium vaginale[F02]		-3.63461	-5.00207	-5.04731	-5.82335	-3.17942	-7.74086	-7.11152	0.554235	-0.0965577	-5.93743	-8.35242	-7.64383	-7.96621	0.240891	0.596301	-1.46215	0.0551325	0.401094	4.54718	0.0547625	0.235091	-3.15664	0.00104737	0.0135284	6.00933	0.124913	0.298845	-1.69448	0.000251211	0.0120476	-7.70381	0.000918988	0.00548912	0.524926	0.0519958	0.0363485	-0.23204	0.682349	-0.895202	-0.677549	1.97362	1.74854	-0.271497	-1.10671
KPACOFLO_01030;OGJEHOCG_01137;OGJEHOCG_00681	KPACOFLO_01030;OGJEHOCG_01137	7;6;1	KPACOFLO_01030 Protein translocase subunit SecA;OGJEHOCG_01137 Protein translocase subunit SecA	Bifidobacterium vaginale[F02];Bifidobacterium vaginale[F12]		-4.50287	-7.24205	-5.30851	-6.43299	-5.48367	-5.82075	-4.63359	-0.303051	-0.863044	-5.28135	-3.21273	-7.40614	-6.48437	0.847241	0.948028	0.336558	0.149305	0.465044	5.28941	0.882249	0.933277	0.276315	0.00062184	0.0102205	4.95285	0.952907	0.974019	-0.0602427	0.00880658	0.0683823	-5.0131	0.00577911	0.0204784	0.15449	-1.08515	-0.210109	-0.719005	-0.289379	-0.441929	0.0953311	2.05515	1.80172	-0.197818	0.738354
OGJEHOCG_00485;KPACOFLO_00489	OGJEHOCG_00485;KPACOFLO_00489	5;5	OGJEHOCG_00485 Long-chain-alcohol dehydrogenase 1;KPACOFLO_00489 Long-chain-alcohol dehydrogenase 1	Bifidobacterium vaginale[F12];Bifidobacterium vaginale[F02]		-5.7678	-6.76384	-5.73839	-6.87995	-3.83012	-3.7428	-6.95804	-0.0225124	-0.339988	-8.52451	-5.07966	-6.76085	-6.22548	0.381873	0.711462	0.83596	0.0350264	0.371464	6.08457	0.685129	0.822229	-0.381807	0.00134623	0.0160604	5.24861	0.266191	0.479317	-1.21777	0.00216942	0.0314815	-6.46638	0.00227372	0.0102584	-0.25205	-0.643033	-0.240506	-0.688609	0.508556	0.542832	-0.719262	2.00317	1.87855	-1.33416	0.0180675
OGJEHOCG_01023;KPACOFLO_01117	OGJEHOCG_01023;KPACOFLO_01117	3;3	OGJEHOCG_01023 Peptidyl-prolyl cis-trans isomerase B;KPACOFLO_01117 Peptidyl-prolyl cis-trans isomerase B	Bifidobacterium vaginale[F12];Bifidobacterium vaginale[F02]		-8.18494	-4.31381	-5.60936	-4.03136	-7.70035	-5.21447	-8.55521	-0.174141	0.581926	-2.84203	-3.60106	-0.015908	-6.27423	0.99129	0.996016	0.027226	0.174518	0.48456	6.45327	0.320608	0.559547	3.06607	0.000913595	0.0125188	6.42604	0.100586	0.257783	3.03884	0.0746262	0.254104	-3.3872	0.023677	0.0583164	-1.26454	-0.00362401	-0.425614	0.0883789	-1.1067	-0.296988	-1.38514	1.34476	1.59103	0.475768	0.228536
KPACOFLO_00577;OGJEHOCG_00794;MCNAPLHK_00262	KPACOFLO_00577;OGJEHOCG_00794	5;5;2	KPACOFLO_00577 Glycine--tRNA ligase;OGJEHOCG_00794 Glycine--tRNA ligase	Bifidobacterium vaginale[F02];Bifidobacterium vaginale[F12]		-6.82276	-6.57435	-4.63292	-4.65937	-7.01984	-9.00116	-3.26889	-0.19727	0.594151	-4.51557	-4.70848	-3.74464	-3.80028	0.391489	0.718081	0.982118	0.0232062	0.354542	6.89699	0.000853014	0.0271293	2.50631	0.0031898	0.0273606	5.91488	0.212513	0.416694	1.52419	0.0146239	0.0957476	-4.39068	0.00550627	0.0197975	-0.885236	-0.791025	-0.0547449	-0.0647752	-0.959976	-1.71139	0.462557	1.62746	1.9276	-0.0102415	-0.0833994
OGJEHOCG_00509;KPACOFLO_00681	OGJEHOCG_00509;KPACOFLO_00681	5;5	OGJEHOCG_00509 ATP-dependent Clp protease proteolytic subunit 2;KPACOFLO_00681 ATP-dependent Clp protease proteolytic subunit 2	Bifidobacterium vaginale[F12];Bifidobacterium vaginale[F02]		-6.16163	-8.53668	-6.12454	-3.51367	-6.50959	-4.91653	-7.00573	-0.141302	-0.235374	-5.66906	-4.39462	-5.57021	-5.88719	0.351444	0.687055	1.73514	0.104172	0.434966	7.16082	0.330177	0.566798	1.96888	0.000951817	0.0128049	5.42567	0.75399	0.863654	0.233739	0.000487329	0.0152348	-5.19193	0.000783423	0.00496663	-0.485169	-1.45568	-0.470011	0.596863	-0.627353	0.0236117	-0.830092	1.9749	1.93646	-0.283893	0.236878
OGJEHOCG_00791;KPACOFLO_00917	OGJEHOCG_00791;KPACOFLO_00917	2;2	OGJEHOCG_00791 Purine nucleoside phosphoramidase;KPACOFLO_00917 Purine nucleoside phosphoramidase	Bifidobacterium vaginale[F12];Bifidobacterium vaginale[F02]		-7.99503	-7.74638	-3.69411	-7.57068	-2.071	-5.84208	-5.09501	-0.259223	-0.830526	-9.16458	-7.24323	-4.83901	-6.40659	0.0314926	0.220036	3.01613	0.00952171	0.319665	7.32583	0.367203	0.593153	0.957352	0.00838895	0.0509321	4.3097	0.157408	0.347476	-2.05878	0.00392433	0.0434056	-6.36848	0.00762124	0.0248942	-0.950411	-0.86308	0.560177	-0.801369	1.13025	-0.194243	0.0681448	1.76659	1.56594	-1.36119	-0.68636
OGJEHOCG_00759;KPACOFLO_00981;KPACOFLO_00982	OGJEHOCG_00759;KPACOFLO_00981	3;2;1	OGJEHOCG_00759 Pyridoxal 5-phosphate synthase subunit PdxT;KPACOFLO_00981 Pyridoxal 5-phosphate synthase subunit PdxT	Bifidobacterium vaginale[F12];Bifidobacterium vaginale[F02]		-7.64356	-8.77667	-5.88843	-3.84826	-2.04643	-5.70081	-3.94624	-0.464554	-1.28874	-1.42583	-1.03758	-1.55181	-4.69893	0.0118659	0.136767	3.92408	0.0121664	0.319665	7.33347	0.00432648	0.059469	6.03158	0.00899748	0.0535254	3.40938	0.101733	0.259275	2.1075	0.240407	0.488989	-1.30189	0.00277278	0.0118337	-1.45766	-1.87829	-0.806145	-0.0488139	0.620041	-0.736497	-0.0851876	1.20725	0.9013	0.850413	0.994535
KPACOFLO_00697;OGJEHOCG_00697	KPACOFLO_00697;OGJEHOCG_00697	12;11	KPACOFLO_00697 Formylaminopyrimidine-binding protein;OGJEHOCG_00697 Formylaminopyrimidine-binding protein	Bifidobacterium vaginale[F02];Bifidobacterium vaginale[F12]		-5.21217	-6.40035	-4.90689	-5.99414	-4.18396	-6.20744	-4.33097	2.13495	2.44676	-7.22237	-5.24628	-5.70441	-7.53238	0.44281	0.751487	0.681578	0.0349437	0.371464	8.09711	0.50603	0.699903	-0.620101	1.9299e-05	0.00202457	7.41553	0.112806	0.277224	-1.30168	0.00030665	0.012567	-8.71721	1.2727e-05	0.000298042	-0.228191	-0.603219	-0.131837	-0.475008	0.0963452	-0.54233	0.0499444	2.0908	2.18922	-0.862676	-0.238957
OGJEHOCG_00567;KPACOFLO_00588	OGJEHOCG_00567;KPACOFLO_00588	3;3	OGJEHOCG_00567 50S ribosomal protein L31;KPACOFLO_00588 50S ribosomal protein L31	Bifidobacterium vaginale[F12];Bifidobacterium vaginale[F02]		-5.72598	-6.15533	-3.63375	-5.06002	-3.8248	-7.92759	-5.0303	2.94344	5.35507	-4.86241	-0.918248	-4.92122	-6.70941	0.341895	0.681941	0.845361	0.0681585	0.409717	10.0899	0.286176	0.531075	1.58783	0.0263204	0.115446	9.24455	0.627994	0.78203	0.742469	0.0153078	0.097626	-8.50208	0.00118872	0.00653871	-0.559828	-0.671555	-0.0153777	-0.386528	-0.0650929	-1.13274	-0.378796	1.69617	2.32374	-0.335105	0.691265
KPACOFLO_00300;OGJEHOCG_00726;OGJEHOCG_00727	KPACOFLO_00300;OGJEHOCG_00726	32;22;7	KPACOFLO_00300 Transaldolase;OGJEHOCG_00726 Transaldolase	Bifidobacterium vaginale[F02];Bifidobacterium vaginale[F12]		-2.45611	-8.43346	-4.2018	-2.62161	-7.52863	-4.86964	-3.99707	5.91264	5.92008	-5.25972	-2.21756	-3.29993	-5.40204	0.834393	0.942883	0.801038	0.163759	0.473294	11.3611	0.721537	0.844578	1.39997	0.000198378	0.00541989	10.5601	0.609592	0.769115	0.598935	0.00101708	0.0216423	-9.96118	0.000786417	0.0049724	0.11542	-1.25901	-0.285983	0.0773637	-1.05095	-0.439546	-0.238908	2.03973	2.04144	-0.529241	0.170271
OGJEHOCG_00421;AIKLKAMK_00035;MCNAPLHK_00538;FPEFDMFL_00174	OGJEHOCG_00421;AIKLKAMK_00035	17;17;5;1	OGJEHOCG_01008 hypothetical protein;MCNAPLHK_00981 hypothetical protein;AIKLKAMK_00034 hypothetical protein	Bifidobacterium vaginale[F08];Bifidobacterium vaginale[F02]		-2.50926	-1.82492	-5.6441	-6.34282	-5.0171	-2.80152	-5.25793	1.05933	1.27828	-5.05329	-4.36058	-3.53367	-5.68623	0.00929001	0.117479	-2.8456	0.0457244	0.396816	3.33589	0.0139381	0.112368	-2.49135	0.000379357	0.00778187	6.1815	0.653255	0.796504	0.354253	0.000709705	0.0178909	-5.82724	0.000293207	0.00247188	0.405251	0.681023	-0.858013	-1.13958	-0.605345	0.28748	-0.702394	1.8433	1.93154	-0.619929	-0.340783
OGJEHOCG_00272;AIKLKAMK_00255	OGJEHOCG_00272;AIKLKAMK_00255	5;4	OGJEHOCG_00272 Serine/threonine-protein kinase PknE;AIKLKAMK_00255 Serine/threonine-protein kinase PknE	Bifidobacterium vaginale[F08];Bifidobacterium vaginale[F02]		-3.71745	-4.86075	-5.32764	-6.58	-7.40819	-5.44156	-5.03061	0.31315	-0.741508	-6.83431	-4.14864	-6.66382	-2.33942	0.127941	0.452052	-1.6685	0.0350252	0.371464	4.07492	0.593211	0.759489	-0.707442	0.00594086	0.0407032	5.74342	0.456116	0.658868	0.961054	0.0168728	0.103581	-4.78237	0.00779247	0.0252104	0.338833	-0.142907	-0.339634	-0.867328	-1.2163	-0.387635	-0.214479	2.03717	1.59278	-0.974483	0.15715
OGJEHOCG_00753;AIKLKAMK_00466	OGJEHOCG_00753;AIKLKAMK_00466	4;4	OGJEHOCG_00753 D-alanine--D-alanine ligase;AIKLKAMK_00466 D-alanine--D-alanine ligase	Bifidobacterium vaginale[F08];Bifidobacterium vaginale[F02]		-6.05611	-4.99752	-6.76006	-6.33651	-7.06248	-4.56028	-6.02377	-1.25774	-0.9813	-6.2368	-6.63329	-5.19101	-9.86291	0.442348	0.751487	-0.621803	0.0610629	0.405802	4.4073	0.270887	0.51835	-1.45418	0.000163507	0.00509635	5.0291	0.489313	0.685483	-0.832381	0.00939318	0.0716797	-5.86148	0.00464333	0.0174017	-0.222376	0.229678	-0.522984	-0.342115	-0.652126	0.416393	-0.208564	1.82669	1.94474	-0.299534	-0.468849
AIKLKAMK_00663;OGJEHOCG_00234;KPACOFLO_00560	AIKLKAMK_00663;OGJEHOCG_00234	6;6;1	AIKLKAMK_00663 Uridylate kinase;OGJEHOCG_00234 Uridylate kinase	Bifidobacterium vaginale[F02];Bifidobacterium vaginale[F08]		-5.84822	-2.68894	-4.67887	-8.9871	-4.79608	-5.2844	-4.84948	-0.145455	0.610706	-2.7331	-5.46705	-4.73573	-6.54856	0.519453	0.795085	-1.45061	0.199361	0.50451	4.50121	0.774272	0.88028	-0.60253	0.00124596	0.0153023	5.95181	0.485476	0.683009	0.848076	0.00491281	0.0480329	-5.10374	0.0163472	0.043665	-0.595635	0.635239	-0.140049	-1.81856	-0.185714	-0.375968	-0.206519	1.62619	1.9208	0.618031	-0.447127
AIKLKAMK_00541;OGJEHOCG_00482;MCNAPLHK_00413	AIKLKAMK_00541;OGJEHOCG_00482	12;12;4	AIKLKAMK_00541 putative ABC transporter ATP-binding protein;OGJEHOCG_00482 putative ABC transporter ATP-binding protein	Bifidobacterium vaginale[F02];Bifidobacterium vaginale[F08]		-2.12663	-6.28725	-5.88552	-4.2535	-5.84998	-6.34206	-2.01225	0.431238	0.216864	-5.04788	-6.24229	-5.64857	-7.70611	0.806671	0.932017	-0.661721	0.273291	0.551647	4.53099	0.514536	0.706589	-1.95427	0.00262756	0.0241779	5.19271	0.229919	0.439008	-1.29255	0.00112615	0.0227595	-6.48527	0.0103786	0.0312914	0.848927	-0.728551	-0.576236	0.0425342	-0.562761	-0.749333	0.892294	1.81873	1.73745	-0.258652	-0.711504
AIKLKAMK_00084;OGJEHOCG_00355;MCNAPLHK_00897	AIKLKAMK_00084;OGJEHOCG_00355	4;4;1	AIKLKAMK_00084 Signal recognition particle protein;OGJEHOCG_00355 Signal recognition particle protein	Bifidobacterium vaginale[F02];Bifidobacterium vaginale[F08]		-5.92313	-7.80347	-4.08508	-4.25761	-4.51508	-6.42726	-3.26258	-2.22222	-2.12218	-5.59788	-6.0795	-6.0797	-3.17348	0.184313	0.532146	2.35378	0.12507	0.445875	4.6911	0.288475	0.53386	1.63066	0.0108291	0.0610566	2.33733	0.438319	0.645003	-0.723117	0.0214665	0.118912	-3.06044	0.0213027	0.0539342	-0.681536	-1.75973	0.372407	0.273481	0.125847	-0.970605	0.844032	1.44058	1.49794	-0.495036	-0.771196
AIKLKAMK_00236;OGJEHOCG_00560;KPACOFLO_00545	AIKLKAMK_00236;OGJEHOCG_00560	8;8;2	AIKLKAMK_00236 Chaperone protein ClpB;OGJEHOCG_00560 Chaperone protein ClpB	Bifidobacterium vaginale[F02];Bifidobacterium vaginale[F08]		-6.99893	-5.30294	-8.67	-4.83448	-7.02153	-4.70201	-5.58162	-1.90255	-0.680095	-5.65717	-7.58876	-5.27408	-3.25023	0.992911	0.996828	-0.0109958	0.0517358	0.40102	4.85961	0.602983	0.766677	0.708373	0.00727672	0.0465415	4.87061	0.557811	0.734772	0.719368	0.0192703	0.11148	-4.15124	0.0279545	0.0659524	-0.808118	-0.0506336	-1.55447	0.158593	-0.818212	0.217759	-0.175103	1.46809	2.01407	-0.208846	-1.07156
AIKLKAMK_00282;OGJEHOCG_00126;KPACOFLO_00108;MCNAPLHK_00726;MCNAPLHK_00727	AIKLKAMK_00282;OGJEHOCG_00126	14;8;5;5;4	AIKLKAMK_00282 DNA gyrase subunit A;OGJEHOCG_00126 DNA gyrase subunit A	Bifidobacterium vaginale[F02];Bifidobacterium vaginale[F08]		-3.21163	-7.07169	-6.64282	-4.91604	-4.51317	-6.04172	-4.92593	0.205791	-0.672327	-1.54064	-1.78303	-1.9255	-1.24089	0.913138	0.968036	-0.266282	0.224829	0.519902	4.90839	0.317904	0.557687	3.51914	0.00383252	0.0308414	5.17467	0.000283775	0.0058691	3.78542	0.164613	0.397044	-1.38925	0.000649939	0.00433227	0.0803995	-1.51524	-1.33796	-0.624157	-0.457621	-1.08948	-0.628246	1.49306	1.13007	0.771136	0.67094
AIKLKAMK_00145;OGJEHOCG_00104;MCNAPLHK_00834;MCNAPLHK_00835	AIKLKAMK_00145;OGJEHOCG_00104	28;19;13;1	AIKLKAMK_00145 Valine--tRNA ligase;OGJEHOCG_00104 Valine--tRNA ligase	Bifidobacterium vaginale[F02];Bifidobacterium vaginale[F08]		-6.11978	-4.82581	-5.37508	-5.02555	-3.69306	-4.56232	0.175323	0.626331	0.89572	-3.88155	-3.83187	-4.22279	-3.59851	0.201114	0.552876	1.77666	0.0564019	0.401094	6.23382	0.235359	0.486913	1.58912	0.010983	0.0612999	4.45716	0.862298	0.929456	-0.187545	0.000193558	0.0114916	-4.64471	0.0139876	0.0389605	-1.18515	-0.633181	-0.867482	-0.718381	-0.149981	-0.520782	1.50015	1.69254	1.80745	-0.230386	-0.209196
OGJEHOCG_00307;AIKLKAMK_00593	OGJEHOCG_00307;AIKLKAMK_00593	13;13	OGJEHOCG_00307 50S ribosomal protein L2;AIKLKAMK_00593 50S ribosomal protein L2	Bifidobacterium vaginale[F08];Bifidobacterium vaginale[F02]		-0.377643	-1.1196	-6.87982	-6.79894	-6.60834	-0.267517	1.3574	5.74887	5.59425	-4.27944	-8.90724	-5.3428	-5.89122	0.164252	0.500457	-3.09082	0.0299309	0.369387	6.42018	0.00894068	0.0884134	-5.35656	0.00621967	0.0418999	9.511	0.313933	0.531548	-2.26573	0.0012252	0.0235042	-11.7767	0.00725328	0.0240652	0.461233	0.307097	-0.88955	-0.872748	-0.833152	0.484111	0.821676	1.73397	1.70185	-0.349339	-1.31073
OGJEHOCG_00735;AIKLKAMK_00442	OGJEHOCG_00735;AIKLKAMK_00442	8;8	OGJEHOCG_00735 hypothetical protein;AIKLKAMK_00442 hypothetical protein	Bifidobacterium vaginale[F08];Bifidobacterium vaginale[F02]		-5.3024	-3.92304	-5.52218	-5.48867	-2.45346	-3.46832	-6.05947	1.28579	2.35321	-3.85035	-3.99973	-3.61065	-7.19435	0.989203	0.995096	0.0143004	0.0210977	0.350068	6.43222	0.96522	0.982536	-0.0510497	0.00148761	0.0169857	6.41792	0.954303	0.974495	-0.0653501	0.00299602	0.0370073	-6.48327	0.00255996	0.011152	-0.609164	-0.105728	-0.689378	-0.677147	0.430634	0.0602358	-0.885479	1.79538	2.18496	-0.0791993	-0.13372
AIKLKAMK_00394;OGJEHOCG_00598	AIKLKAMK_00394;OGJEHOCG_00598	1;1	AIKLKAMK_00394 hypothetical protein;OGJEHOCG_00598 hypothetical protein	Bifidobacterium vaginale[F02];Bifidobacterium vaginale[F08]		-6.57284	-6.74332	-5.03528	-6.59364	-3.92267	-6.06457	-8.88121	-0.448126	0.357916	-8.12793	-4.73864	-6.77872	-7.99831	0.540195	0.806375	0.558608	0.0315224	0.369387	6.61298	0.769465	0.877878	-0.252821	0.00124811	0.0153023	6.05437	0.501342	0.695375	-0.81143	0.00152895	0.0261432	-6.8658	0.00317733	0.0131738	-0.382942	-0.444003	0.167749	-0.390393	0.56624	-0.200901	-1.2097	1.81068	2.09937	-0.939914	0.273991
OGJEHOCG_00602;AIKLKAMK_00509	OGJEHOCG_00602;AIKLKAMK_00509	12;12	OGJEHOCG_00602 Glycine oxidase;AIKLKAMK_00509 Glycine oxidase	Bifidobacterium vaginale[F08];Bifidobacterium vaginale[F02]		-7.47394	-1.61774	-2.11866	-2.12208	-2.42919	-1.87997	-2.16868	2.98297	2.42484	-4.68512	-6.57779	-3.31564	-3.32926	0.562559	0.814644	2.40213	0.24178	0.529034	7.24975	0.98516	0.991646	0.0688881	0.0228468	0.104463	4.84762	0.0554166	0.173682	-2.33324	0.0014006	0.0251117	-7.18086	0.00361677	0.0145658	-1.69963	0.295617	0.124953	0.123788	0.0191515	0.206275	0.107911	1.86311	1.67295	-0.749456	-1.3943
OGJEHOCG_00275;AIKLKAMK_00226	OGJEHOCG_00275;AIKLKAMK_00226	11;11	OGJEHOCG_00275 Glutamyl-tRNA(Gln) amidotransferase subunit A;AIKLKAMK_00226 Glutamyl-tRNA(Gln) amidotransferase subunit A	Bifidobacterium vaginale[F08];Bifidobacterium vaginale[F02]		-6.28445	-6.65922	-4.09043	-3.56823	-3.63154	-4.75899	-2.70903	1.57894	1.15509	-7.01728	-6.53829	-9.61098	-4.20684	0.000910854	0.0378263	2.72019	0.00140669	0.304012	7.83885	0.761637	0.873317	-0.371515	6.74443e-05	0.0032486	5.11866	0.063181	0.189073	-3.0917	0.0042447	0.0446248	-8.21036	0.000411106	0.00312102	-0.62152	-0.740939	0.0775932	0.24399	0.223817	-0.135439	0.517771	1.88411	1.74906	-0.855033	-0.702406
OGJEHOCG_00558;AIKLKAMK_00458	OGJEHOCG_00558;AIKLKAMK_00458	4;4	OGJEHOCG_00558 50S ribosomal protein L21;AIKLKAMK_00458 50S ribosomal protein L21	Bifidobacterium vaginale[F08];Bifidobacterium vaginale[F02]		-4.74064	-4.62199	-5.59098	-4.1343	-4.66681	-5.51285	-3.41155	3.99692	2.81356	-4.79435	-5.02581	-6.39139	-6.24939	0.967628	0.986562	0.0180197	0.0445161	0.390155	8.08656	0.106492	0.331082	-0.933917	0.00671255	0.0441452	8.06854	0.147517	0.333117	-0.951937	0.00587117	0.0528397	-9.02047	2.9501e-06	0.000118701	-0.312777	-0.276501	-0.572767	-0.127388	-0.290203	-0.54888	0.0935918	2.35874	1.99692	-0.3292	-0.399966
AIKLKAMK_00590;OGJEHOCG_00304;KPACOFLO_00755	AIKLKAMK_00590;OGJEHOCG_00304	17;17;2	AIKLKAMK_00590 30S ribosomal protein S3;OGJEHOCG_00304 30S ribosomal protein S3	Bifidobacterium vaginale[F02];Bifidobacterium vaginale[F08]		-5.7145	-1.25477	-3.1151	-2.74356	-8.5949	-1.29071	-1.18836	4.91976	4.48323	2.48565	2.34673	1.72471	2.51243	0.973736	0.988249	0.0981117	0.166375	0.475745	8.18613	0.233444	0.48502	5.75202	0.00357851	0.0292035	8.08802	0.0134745	0.0675372	5.65391	0.0064665	0.0558999	-2.43411	0.00427591	0.016471	-1.32622	-0.209599	-0.675386	-0.582359	-2.04741	-0.218597	-0.19297	1.33637	1.22708	0.726924	0.692141
OGJEHOCG_00299;AIKLKAMK_00585	OGJEHOCG_00299;AIKLKAMK_00585	4;4	OGJEHOCG_00299 50S ribosomal protein L24;AIKLKAMK_00585 50S ribosomal protein L24	Bifidobacterium vaginale[F08];Bifidobacterium vaginale[F02]		-5.49384	-4.02463	-5.57342	-5.72015	-8.06547	-7.14346	-4.37919	3.97405	4.02507	-6.54084	-6.4565	-4.98783	-4.69225	0.251477	0.607133	-1.4171	0.0530077	0.401094	8.7588	0.41262	0.632579	-0.91012	9.22955e-05	0.00392788	10.1759	0.549337	0.73036	0.506981	0.000264035	0.0120476	-9.66892	1.54096e-05	0.00032461	-0.328773	0.0554936	-0.349585	-0.387963	-1.00137	-0.760222	-0.037239	2.14751	2.16085	-0.602611	-0.58055
CJLJMABO_00003;OGJEHOCG_00806;KPACOFLO_00412	CJLJMABO_00003;OGJEHOCG_00806	21;20;9	CJLJMABO_00003 Dipeptide-binding protein DppE;OGJEHOCG_00806 Periplasmic murein peptide-binding protein	Bifidobacterium vaginale[F02];Lactobacillus crispatus[F08]		-6.45387	-5.42564	-3.60183	-2.01906	-3.17151	-3.72745	-2.80104	3.03309	2.84732	-2.60984	-3.43887	-5.67999	-3.58792	0.0504372	0.286765	2.87558	0.0315335	0.369387	8.87996	0.0698318	0.265167	2.1106	1.62382e-05	0.00202457	6.00438	0.345213	0.564639	-0.764975	0.00166694	0.0273255	-6.76936	2.50494e-05	0.000439955	-1.27373	-0.913496	-0.274539	0.279973	-0.123778	-0.318548	0.00601111	2.04995	1.98487	0.0729986	-0.217445
OGJEHOCG_00298;AIKLKAMK_00584	OGJEHOCG_00298;AIKLKAMK_00584	11;11	OGJEHOCG_00298 50S ribosomal protein L5;AIKLKAMK_00584 50S ribosomal protein L5	Bifidobacterium vaginale[F08];Bifidobacterium vaginale[F02]		-7.87269	-3.23978	-5.69202	-3.28487	-8.95499	-9.48443	-4.5756	3.41544	3.26833	-5.71102	-5.01233	-4.97818	-5.10302	0.784657	0.922062	-0.84215	0.16182	0.471765	8.89812	0.903218	0.945069	0.355095	0.00128712	0.0156339	9.74027	0.382866	0.600185	1.19724	2.2888e-06	0.00165304	-8.54302	0.0025204	0.0110449	-0.882152	0.295382	-0.327898	0.283921	-1.15724	-1.29181	-0.0441399	1.98692	1.94953	-0.332726	-0.155142
OGJEHOCG_00656;AIKLKAMK_00070;KPACOFLO_00126;FPEFDMFL_00309	OGJEHOCG_00656;AIKLKAMK_00070	26;26;3;3	OGJEHOCG_00656 Glucose-6-phosphate isomerase;AIKLKAMK_00070 Glucose-6-phosphate isomerase	Bifidobacterium vaginale[F08];Bifidobacterium vaginale[F02]		-7.91512	-2.86735	-4.84611	-5.41019	-4.49	-3.76456	-2.99222	3.54023	3.57918	-4.82673	-7.46527	-3.92942	-5.67126	0.740481	0.90236	1.09062	0.174946	0.48456	8.95094	0.979586	0.98897	-0.0819355	4.76503e-05	0.00273896	7.86033	0.234547	0.444394	-1.17255	0.00124084	0.0235042	-9.03288	0.000558845	0.00390134	-1.22083	0.213901	-0.348527	-0.508855	-0.247308	-0.041115	0.178409	2.03514	2.04621	-0.343016	-1.09297
AIKLKAMK_00571;OGJEHOCG_00888;KPACOFLO_00251	AIKLKAMK_00571;OGJEHOCG_00888	16;10;6	AIKLKAMK_00571 DNA-directed RNA polymerase subunit alpha;OGJEHOCG_00888 DNA-directed RNA polymerase subunit alpha	Bifidobacterium vaginale[F02];Bifidobacterium vaginale[F08]		-5.90572	-5.86483	-7.42402	-4.26633	-3.02284	-3.73646	-6.74267	3.22982	3.35935	-7.32278	-0.696498	-0.904265	-0.687108	0.382868	0.712304	0.846813	0.00188055	0.304012	9.17986	0.12388	0.35849	3.48261	0.000620592	0.0102205	8.33305	0.218978	0.425085	2.6358	0.0401658	0.176638	-5.69725	0.00809277	0.0258245	-0.76253	-0.751511	-1.17163	-0.320804	0.0142492	-0.178034	-0.98804	1.69899	1.7339	-1.14435	0.641069
OGJEHOCG_00854;AIKLKAMK_00109	OGJEHOCG_00854;AIKLKAMK_00109	8;8	OGJEHOCG_00854 50S ribosomal protein L10;AIKLKAMK_00109 50S ribosomal protein L10	Bifidobacterium vaginale[F08];Bifidobacterium vaginale[F02]		-6.19811	-6.1092	-3.19356	-5.35002	-4.4296	-4.6985	-4.38376	3.47267	3.80404	-4.96623	-5.08224	-6.29107	-4.88015	0.00720637	0.101578	1.74257	0.00646615	0.318497	9.79201	0.0819085	0.289558	0.848734	4.83946e-06	0.00164765	8.04945	0.106307	0.265978	-0.893833	1.95071e-05	0.0043486	-8.94328	2.64448e-07	2.43843e-05	-0.736278	-0.709907	0.15491	-0.484725	-0.211715	-0.291473	-0.198118	2.1322	2.23049	-0.370886	-0.405295
OGJEHOCG_01063;AIKLKAMK_00347	OGJEHOCG_01063;AIKLKAMK_00347	3;3	OGJEHOCG_01063 30S ribosomal protein S12;AIKLKAMK_00347 30S ribosomal protein S12	Bifidobacterium vaginale[F08];Bifidobacterium vaginale[F02]		-3.64505	-6.61307	-6.92566	-5.91152	-7.43474	-5.12322	-9.24107	4.91807	4.54513	-4.53041	-6.5826	-6.0816	-5.22001	0.420032	0.733833	-1.79818	0.0908284	0.429817	9.86066	0.804479	0.895302	-0.474596	3.89635e-05	0.00257392	11.6588	0.161283	0.35321	1.32359	4.76176e-05	0.00652565	-10.3353	2.27725e-05	0.00041822	0.186907	-0.502537	-0.57515	-0.339575	-0.693405	-0.156458	-1.113	2.17604	2.08941	-0.0187544	-0.495461
OGJEHOCG_00119;AIKLKAMK_00299;KPACOFLO_00890;MCNAPLHK_00708	OGJEHOCG_00119;AIKLKAMK_00299	43;43;19;2	OGJEHOCG_00119 Maltodextrin phosphorylase;AIKLKAMK_00299 Maltodextrin phosphorylase	Bifidobacterium vaginale[F08];Bifidobacterium vaginale[F02]	+	-5.17063	-7.05208	-6.62424	-3.75689	-3.27346	-5.7188	-2.62675	3.80831	3.72412	-3.38258	-2.41986	-3.66562	-3.34948	0.270009	0.620818	1.71133	0.0599867	0.403497	9.87757	0.176708	0.423678	2.90697	0.000411509	0.0081947	8.16624	0.198175	0.399747	1.19564	9.62872e-05	0.00841941	-6.9706	9.70708e-05	0.00112722	-0.635413	-1.19627	-1.06873	-0.213979	-0.0698694	-0.798823	0.122911	2.04119	2.01609	-0.102399	0.184587
AIKLKAMK_00592;OGJEHOCG_00306	AIKLKAMK_00592;OGJEHOCG_00306	10;7	AIKLKAMK_00592 30S ribosomal protein S19;OGJEHOCG_00306 30S ribosomal protein S19	Bifidobacterium vaginale[F02];Bifidobacterium vaginale[F08]		-6.39107	-1.96473	-4.95017	-6.94257	-4.02423	-7.24435	-5.78822	5.73342	5.82404	-6.22564	0.857306	1.10096	1.25094	0.596963	0.830314	-1.61201	0.139116	0.456059	9.95663	0.335548	0.572172	3.42379	4.03823e-05	0.00262841	11.5686	0.0644602	0.191368	5.0358	0.0372844	0.167751	-6.53284	0.00234188	0.0104911	-0.889153	0.0527544	-0.582536	-1.00651	-0.3855	-1.07073	-0.760869	1.69089	1.71017	-0.853951	0.653272
OGJEHOCG_00305;AIKLKAMK_00591	OGJEHOCG_00305;AIKLKAMK_00591	7;7	OGJEHOCG_00305 50S ribosomal protein L22;AIKLKAMK_00591 50S ribosomal protein L22	Bifidobacterium vaginale[F08];Bifidobacterium vaginale[F02]		-1.11004	-8.63395	-1.0802	-1.05545	-4.91827	-5.72489	-4.33758	5.35888	4.86553	-0.424217	-0.663391	0.772394	0.354478	0.766825	0.915612	1.44872	0.228132	0.522625	9.9842	0.416685	0.634197	4.88181	0.000685798	0.0108644	8.53548	0.0223266	0.0937546	3.43309	0.00034447	0.0132476	-5.10239	0.00572952	0.0203359	0.0422809	-1.86684	0.0498527	0.0561323	-0.92402	-1.12869	-0.776677	1.68371	1.55852	0.216302	0.155614
OGJEHOCG_00297;AIKLKAMK_00583	OGJEHOCG_00297;AIKLKAMK_00583	3;3	OGJEHOCG_00297 30S ribosomal protein S14 type Z;AIKLKAMK_00583 30S ribosomal protein S14 type Z	Bifidobacterium vaginale[F08];Bifidobacterium vaginale[F02]		-1.4249	-7.95172	-4.95851	-7.19856	-6.26124	-6.3807	-5.83164	4.83609	7.15384	-8.60549	1.69112	1.83437	1.69959	0.73584	0.900173	-1.43782	0.158157	0.469445	10.6833	0.440969	0.651445	3.84321	0.0416467	0.15768	12.1211	0.132959	0.309782	5.28102	0.0756628	0.255832	-6.84007	0.0126486	0.0362584	0.186737	-1.04399	-0.479574	-0.901968	-0.725223	-0.747748	-0.644216	1.36734	1.80438	-1.16727	0.774307
AIKLKAMK_00724;OGJEHOCG_00184;KPACOFLO_00531	AIKLKAMK_00724;OGJEHOCG_00184	20;20;7	AIKLKAMK_00724 Glyceraldehyde-3-phosphate dehydrogenase;OGJEHOCG_00184 Glyceraldehyde-3-phosphate dehydrogenase	Bifidobacterium vaginale[F02];Bifidobacterium vaginale[F08]		-3.94516	-5.64502	-4.45874	-4.91301	-7.54555	-4.65487	-3.92115	5.73044	6.11827	-3.21709	-4.40432	-1.18936	-2.27202	0.798842	0.927512	-0.303576	0.04074	0.384271	10.7194	0.183918	0.433451	2.02439	2.64528e-05	0.00209072	11.023	0.0427766	0.145862	2.32796	0.000595048	0.0164605	-8.69505	2.20052e-05	0.000416217	-0.318605	-0.733503	-0.443959	-0.554836	-1.19738	-0.49183	-0.312745	2.04299	2.13765	-0.140901	-0.430676
OGJEHOCG_00475;AIKLKAMK_00572	OGJEHOCG_00475;AIKLKAMK_00572	6;6	OGJEHOCG_00475 30S ribosomal protein S11;AIKLKAMK_00572 30S ribosomal protein S11	Bifidobacterium vaginale[F08];Bifidobacterium vaginale[F02]		-5.41303	-5.42373	-4.01724	-6.78254	-0.185696	-3.95593	-7.07954	5.84986	5.01815	-1.01585	-5.59886	-4.32695	-6.27931	0.460746	0.75863	1.01419	0.02436	0.355516	10.8524	0.41114	0.631841	1.11314	0.000864132	0.0121417	9.8382	0.955406	0.974563	0.0989498	0.00209653	0.0310342	-9.73925	0.00249545	0.0109681	-0.561916	-0.564425	-0.234686	-0.882985	0.663589	-0.22031	-0.952615	2.07857	1.88359	0.468967	-0.605481
OGJEHOCG_00504;AIKLKAMK_00096	OGJEHOCG_00504;AIKLKAMK_00096	3;3	OGJEHOCG_00504 50S ribosomal protein L28;AIKLKAMK_00096 50S ribosomal protein L28	Bifidobacterium vaginale[F08];Bifidobacterium vaginale[F02]		-6.16259	-7.4597	0.393301	0.670432	-8.51836	-0.306759	-3.91119	5.56356	5.99551	-5.70874	-5.67804	-3.52083	-6.08185	0.0637899	0.326398	4.47663	0.0193065	0.344386	12.5907	0.181515	0.431049	1.56378	0.00936098	0.0549461	8.11405	0.176991	0.373029	-2.91285	0.000107852	0.00899787	-11.0269	0.00413401	0.0160767	-0.735321	-1.0085	0.645403	0.703769	-1.23146	0.497964	-0.261158	1.7343	1.82527	-0.639737	-0.633269
OGJEHOCG_00525;AIKLKAMK_00727;MCNAPLHK_00927	OGJEHOCG_00525;AIKLKAMK_00727;MCNAPLHK_00927	2;2;1	OGJEHOCG_00525 Translation initiation factor IF-3;AIKLKAMK_00727 Translation initiation factor IF-3;MCNAPLHK_00927 Translation initiation factor IF-3	Bifidobacterium lacrimalis[F08];Bifidobacterium vaginale[F08];Bifidobacterium vaginale[F02]		-6.47473	-2.89223	-5.57522	-2.7607	-5.29777	-4.78131	-8.28843	-1.27416	-0.355832	-4.23557	-6.74803	-5.77988	-5.98893	0.781734	0.922028	-0.657207	0.260495	0.543844	3.86848	0.67445	0.814237	-1.00463	0.00621866	0.0418999	4.52569	0.74717	0.861191	-0.347418	0.00397393	0.0435769	-4.87311	0.0411747	0.0893768	-0.802687	0.773419	-0.406952	0.831284	-0.284887	-0.0576752	-1.60062	1.48528	1.88929	0.182419	-0.922922
OGJEHOCG_00911;MCNAPLHK_00374	OGJEHOCG_00911;MCNAPLHK_00374	4;2	OGJEHOCG_00911 Orotate phosphoribosyltransferase;MCNAPLHK_00374 Orotate phosphoribosyltransferase	Bifidobacterium lacrimalis[F08];Bifidobacterium vaginale[F02]		-7.16562	-3.35761	-5.49027	-5.84506	-3.43518	-4.28286	-6.04701	-1.85967	-0.512673	-4.19125	-3.53205	-6.4643	-5.19149	0.920333	0.971012	0.241539	0.252336	0.537038	4.07544	0.864544	0.925067	0.41684	0.0359992	0.143414	3.8339	0.836	0.914066	0.175301	0.0321253	0.15331	-3.6586	0.0425941	0.0915152	-1.4553	0.558322	-0.569398	-0.757008	0.517305	0.0690602	-0.863794	1.35041	2.06268	0.117502	0.466077
OGJEHOCG_00772;MCNAPLHK_00366	OGJEHOCG_00772;MCNAPLHK_00366	1;1	OGJEHOCG_00772 Guanylate kinase;MCNAPLHK_00366 Guanylate kinase	Bifidobacterium lacrimalis[F08];Bifidobacterium vaginale[F02]		-6.07763	-5.10095	-4.04362	-7.32814	-5.35305	-7.5606	-3.89545	-1.27848	-1.55079	-6.59679	-5.10853	-5.91146	-7.97422	0.961468	0.986088	-0.0468853	0.057563	0.401094	4.17465	0.363932	0.591344	-0.808462	0.00511439	0.0369605	4.22154	0.466978	0.666939	-0.761577	0.00290191	0.036282	-4.98311	0.0140565	0.0391038	-0.411809	0.0538126	0.55788	-1.00798	-0.0663751	-1.1188	0.628522	1.87613	1.74631	-0.659314	0.0501996
AIKLKAMK_00241;MCNAPLHK_00842;OGJEHOCG_00648;KPACOFLO_00851	AIKLKAMK_00241;MCNAPLHK_00842;OGJEHOCG_00648	17;14;9;1	AIKLKAMK_00241 Polyphosphate kinase;MCNAPLHK_00842 Polyphosphate kinase;OGJEHOCG_00648 Polyphosphate kinase	Bifidobacterium vaginale[F02];Bifidobacterium lacrimalis[F08];Bifidobacterium vaginale[F08]		-3.42046	-4.26459	-4.54011	-5.12403	-7.22541	-7.12399	-4.92457	0.259188	0.417895	-4.78444	-2.96548	-8.67032	-3.55477	0.04759	0.278375	-1.9451	0.0563129	0.401094	4.18107	0.447478	0.656921	-1.15123	0.000374365	0.00778187	6.12616	0.601002	0.761533	0.793868	0.0250682	0.132288	-5.3323	0.0133943	0.037688	0.334747	0.0140675	-0.0906005	-0.312424	-1.11072	-1.07219	-0.236654	1.73261	1.79291	-0.183418	0.507588
AIKLKAMK_00032;OGJEHOCG_00903;MCNAPLHK_00979	AIKLKAMK_00032;OGJEHOCG_00903;MCNAPLHK_00979	6;6;5	AIKLKAMK_00032 Vegetative protein 296;OGJEHOCG_00903 Vegetative protein 296;MCNAPLHK_00979 Vegetative protein 296	Bifidobacterium lacrimalis[F08];Bifidobacterium vaginale[F02];Bifidobacterium vaginale[F08]		-3.31349	-5.25342	-2.9127	-3.2761	-3.17606	-2.04002	-3.96423	0.936273	0.240139	-3.41905	-6.88064	-3.77376	-6.90311	0.417532	0.733493	1.20963	0.0950595	0.43178	4.87166	0.531805	0.719656	-0.960685	0.00554639	0.0390276	3.66203	0.103333	0.261258	-2.17032	0.00596424	0.0530598	-5.83235	0.00375908	0.0150431	0.0222764	-0.827911	0.197924	0.0386625	0.0825076	0.580385	-0.262913	1.88476	1.57968	-0.0239863	-1.54105
AIKLKAMK_00367;OGJEHOCG_00573;MCNAPLHK_00589	AIKLKAMK_00367;OGJEHOCG_00573;MCNAPLHK_00589	6;5;3	AIKLKAMK_00367 UDP-glucose 4-epimerase;OGJEHOCG_00573 UDP-glucose 4-epimerase;MCNAPLHK_00589 UDP-glucose 4-epimerase	Bifidobacterium lacrimalis[F08];Bifidobacterium vaginale[F02];Bifidobacterium vaginale[F08]		-4.06396	-7.3909	-6.19933	-6.01503	-4.7049	-4.88596	-3.73324	0.210887	-0.137444	-4.068	-4.96145	-6.78819	-1.14056	0.77395	0.919104	0.619741	0.175523	0.485542	5.76415	0.538783	0.724446	1.48788	0.000156317	0.00490681	5.14441	0.530391	0.715643	0.86814	0.0345482	0.16062	-4.27627	0.0249531	0.0606677	0.0330951	-1.33454	-0.84471	-0.768948	-0.230383	-0.304813	0.169049	1.7904	1.6472	0.0314337	-0.335844
OGJEHOCG_01008;MCNAPLHK_00981;AIKLKAMK_00034	OGJEHOCG_01008;MCNAPLHK_00981;AIKLKAMK_00034	3;3;3	OGJEHOCG_01008 hypothetical protein;MCNAPLHK_00981 hypothetical protein;AIKLKAMK_00034 hypothetical protein	Bifidobacterium vaginale[F08];Bifidobacterium lacrimalis[F08];Bifidobacterium vaginale[F02]		-5.86179	-5.56753	-6.98215	-7.42658	-1.4025	-5.56709	-3.52265	1.09957	0.701504	-5.04714	-4.68995	-8.18114	-5.64106	0.551232	0.811121	0.734466	0.00212932	0.304012	6.6152	0.840336	0.911208	-0.175162	0.00574887	0.0398193	5.88073	0.529636	0.715558	-0.909628	0.00234275	0.0326118	-6.79036	0.0129835	0.0367844	-0.475634	-0.375192	-0.858056	-1.00975	1.04649	-0.375042	0.322801	1.90054	1.76466	-0.197565	-0.0756413
OGJEHOCG_00872;AIKLKAMK_00183;MCNAPLHK_00960;KPACOFLO_00450	OGJEHOCG_00872;AIKLKAMK_00183;MCNAPLHK_00960	23;23;18;11	OGJEHOCG_00872 ATP synthase subunit beta;AIKLKAMK_00183 ATP synthase subunit beta;MCNAPLHK_00960 ATP synthase subunit beta	Bifidobacterium lacrimalis[F08];Bifidobacterium vaginale[F08];Bifidobacterium vaginale[F02]		-4.06936	-3.31856	-4.34466	-5.05783	-8.22542	-4.33313	-3.36473	2.95561	3.07823	-8.03756	-3.44483	-5.10678	-5.45378	0.194706	0.54385	-1.37119	0.0312767	0.369387	6.71088	0.154821	0.397239	-1.81678	0.000610566	0.0102205	8.08207	0.735628	0.853037	-0.445583	0.00283716	0.0358779	-8.52766	0.00111392	0.00624878	-0.0949006	0.126753	-0.176178	-0.386723	-1.32188	-0.172772	0.113123	1.97906	2.01526	-1.26642	0.089477
MCNAPLHK_00625;OGJEHOCG_00585	MCNAPLHK_00625;OGJEHOCG_00585	15;13	MCNAPLHK_00625 Isoleucine--tRNA ligase;OGJEHOCG_00585 Isoleucine--tRNA ligase	Bifidobacterium vaginale[F02];Bifidobacterium lacrimalis[F08]		-10.4997	-6.45365	-4.43587	-4.6429	-4.59343	-7.01449	-3.2681	-0.332654	-1.03374	-2.83222	-5.38797	-7.78091	-4.57444	0.300624	0.650959	3.68574	0.15287	0.465548	7.7935	0.312426	0.554227	3.33281	0.00219131	0.0218607	4.10776	0.779656	0.879623	-0.35293	0.0183518	0.108732	-4.46069	0.0127431	0.0363407	-2.06914	-0.591339	0.145644	0.0700245	0.0880948	-0.796182	0.572164	1.64432	1.38825	0.731366	-0.202106
OGJEHOCG_00717;AIKLKAMK_00531;MCNAPLHK_00403;FPEFDMFL_00755	OGJEHOCG_00717;AIKLKAMK_00531;MCNAPLHK_00403	16;16;10;1	OGJEHOCG_00717 Dipeptidase;AIKLKAMK_00531 Dipeptidase;MCNAPLHK_00403 Dipeptidase	Bifidobacterium lacrimalis[F08];Bifidobacterium vaginale[F08];Bifidobacterium vaginale[F02]		-7.50718	-6.11027	-3.74707	-5.11469	-4.26332	-5.29246	-4.86113	1.18218	1.28157	-1.19442	-1.67049	-1.11365	-1.32956	0.159065	0.494743	2.15299	0.0540554	0.401094	8.0406	0.0729935	0.273178	5.48169	2.25172e-05	0.00204789	5.88761	8.0669e-05	0.00264475	3.32871	6.69318e-05	0.00784613	-2.5589	3.7311e-07	3.17574e-05	-1.60296	-1.0998	-0.248578	-0.741192	-0.434531	-0.805226	-0.649859	1.52693	1.56274	0.670886	0.499406
OGJEHOCG_00658;MCNAPLHK_00240;KPACOFLO_01115	OGJEHOCG_00658;MCNAPLHK_00240	5;4;2	OGJEHOCG_00658 Ribosome hibernation promotion factor;MCNAPLHK_00240 Ribosome hibernation promotion factor	Bifidobacterium lacrimalis[F08];Bifidobacterium vaginale[F02]		-5.67607	-7.04397	-5.99133	-5.53177	-7.42454	-7.41313	-5.2903	2.354	1.12254	-3.83173	0.949284	-3.87735	-6.8437	0.974413	0.988416	0.0298051	0.0131005	0.325618	8.09829	0.169958	0.414453	2.95914	0.00593394	0.0407032	8.06849	0.165865	0.359511	2.92934	0.0450051	0.189707	-5.13915	0.00542206	0.0195902	-0.431089	-0.828477	-0.522675	-0.389169	-0.939036	-0.935722	-0.31902	1.90172	1.54397	0.104708	1.49364
AIKLKAMK_00616;MCNAPLHK_00508;OGJEHOCG_00070	AIKLKAMK_00616;MCNAPLHK_00508;OGJEHOCG_00070	5;4;4	AIKLKAMK_00616 10 kDa chaperonin;MCNAPLHK_00508 10 kDa chaperonin;OGJEHOCG_00070 10 kDa chaperonin	Bifidobacterium vaginale[F02];Bifidobacterium lacrimalis[F08];Bifidobacterium vaginale[F08]		-3.93008	-6.3676	-5.47665	-2.553	-4.82258	-1.93062	-1.48982	3.09613	3.23856	-0.59843	0.319267	-0.679342	-0.739142	0.325868	0.672398	1.8943	0.0916995	0.430366	8.31618	0.148483	0.388868	4.72443	0.00123408	0.0152146	6.42188	0.0211829	0.0902364	2.83012	0.000388178	0.0142712	-3.59175	0.000551654	0.00386333	-0.753786	-1.57298	-1.27355	-0.290982	-1.05374	-0.0818162	0.0663288	1.60756	1.65542	0.365902	0.674319
OGJEHOCG_00468;KPACOFLO_00859;AIKLKAMK_00579	OGJEHOCG_00468;KPACOFLO_00859;AIKLKAMK_00579	12;12;12	OGJEHOCG_00468 30S ribosomal protein S5;KPACOFLO_00859 30S ribosomal protein S5;AIKLKAMK_00579 30S ribosomal protein S5	Bifidobacterium vaginale[F08];Bifidobacterium vaginale[F12];Bifidobacterium vaginale[F02]		-8.34704	-5.33752	-1.88355	-1.47331	-1.09779	-5.30926	-4.98536	4.7535	4.10552	1.96592	-0.830985	1.34229	1.55341	0.171082	0.510449	3.89242	0.0732717	0.410178	11.2718	0.0811401	0.288437	7.84994	0.000740162	0.0111049	7.37936	0.00955084	0.0541949	3.95751	0.00849797	0.0671643	-3.42185	0.000327869	0.00267137	-1.80789	-1.04707	-0.17389	-0.0701798	0.0247539	-1.03993	-0.958045	1.50399	1.34018	0.799276	0.0922037
KPACOFLO_00857;AIKLKAMK_00133;OGJEHOCG_00092	KPACOFLO_00857;AIKLKAMK_00133;OGJEHOCG_00092	18;18;17	KPACOFLO_00857 Glutamate--tRNA ligase;AIKLKAMK_00133 Glutamate--tRNA ligase;OGJEHOCG_00092 Glutamate--tRNA ligase	Bifidobacterium vaginale[F02];Bifidobacterium vaginale[F08];Bifidobacterium vaginale[F12]		-2.13404	-4.72956	-4.38631	-8.1024	-4.43372	-5.40746	-5.52941	1.30151	1.37189	-1.71692	-2.09336	-2.23521	-2.45929	0.310468	0.658675	-2.14006	0.168932	0.47929	4.7685	0.496604	0.693365	1.3056	0.000504596	0.00904186	6.90856	0.00588911	0.0403486	3.44567	0.000115879	0.00899787	-3.46289	0.000441544	0.00327898	0.366597	-0.598891	-0.471212	-1.85353	-0.488845	-0.851061	-0.896424	1.64457	1.67074	0.521759	0.381728
OGJEHOCG_00594;KPACOFLO_00866;AIKLKAMK_00639	OGJEHOCG_00594;KPACOFLO_00866;AIKLKAMK_00639	22;22;22	OGJEHOCG_00594 putative protein;KPACOFLO_00866 putative protein;AIKLKAMK_00639 putative protein	Bifidobacterium vaginale[F08];Bifidobacterium vaginale[F12];Bifidobacterium vaginale[F02]		-3.58523	-3.92602	-3.51774	-3.00573	-3.03029	-4.09233	-9.13479	3.30448	2.76825	-0.179228	-0.0767743	-0.331889	-2.28053	0.531362	0.800752	-0.800553	0.00462971	0.31363	6.79199	0.00742387	0.0788775	3.03852	0.00226293	0.0221284	7.59254	0.0263764	0.105173	3.83907	0.00320029	0.0385954	-3.75347	0.00383046	0.0152392	-0.462399	-0.567344	-0.441616	-0.283944	-0.291507	-0.618559	-2.17137	1.65927	1.49414	0.58647	0.618021
AIKLKAMK_00365;OGJEHOCG_00575;KPACOFLO_00306	AIKLKAMK_00365;OGJEHOCG_00575;KPACOFLO_00306	13;13;12	AIKLKAMK_00365 Chromosome partition protein Smc;OGJEHOCG_00575 Chromosome partition protein Smc;KPACOFLO_00306 hypothetical protein	Bifidobacterium vaginale[F12];Bifidobacterium vaginale[F02];Bifidobacterium vaginale[F08]		-5.17877	-3.17022	-6.75842	-6.87977	-5.43355	-5.50253	-6.68795	2.35391	1.88627	-3.47547	-5.51603	-4.32443	-4.10779	0.263398	0.616173	-2.07795	0.0869436	0.428504	6.29458	0.888975	0.93748	-0.181435	1.34234e-05	0.00202457	8.37253	0.0122801	0.0639433	1.89651	0.000186212	0.0114916	-6.47602	7.74124e-06	0.000207653	-0.373967	0.298105	-0.902529	-0.943132	-0.459218	-0.4823	-0.878951	2.14651	1.99004	0.195968	-0.486819
OGJEHOCG_00577;KPACOFLO_00342;AIKLKAMK_00537	OGJEHOCG_00577;KPACOFLO_00342;AIKLKAMK_00537	7;7;7	OGJEHOCG_00577 Methionine--tRNA ligase;KPACOFLO_00342 Methionine--tRNA ligase;AIKLKAMK_00537 Methionine--tRNA ligase	Bifidobacterium vaginale[F08];Bifidobacterium vaginale[F12];Bifidobacterium vaginale[F02]		1.08218	-0.909075	-5.08337	-3.24874	-3.2962	-2.6453	-6.57863	-0.833213	-0.872346	-4.39896	-5.61452	-5.17236	-6.27625	0.0652911	0.329884	-4.257	0.51848	0.710903	-0.939332	0.0789686	0.28492	-5.45208	0.010293	0.0586316	3.31767	0.198519	0.399747	-1.19508	0.0014014	0.0251117	-4.51274	0.00191267	0.0090443	1.84298	1.01922	-0.707629	0.0513358	0.0317011	0.300968	-1.3262	1.05061	1.03442	-0.424498	-0.92736
AIKLKAMK_00601;OGJEHOCG_00086;KPACOFLO_00590	AIKLKAMK_00601;OGJEHOCG_00086;KPACOFLO_00590	3;3;2	AIKLKAMK_00601 4-alpha-glucanotransferase;OGJEHOCG_00086 4-alpha-glucanotransferase;KPACOFLO_00590 4-alpha-glucanotransferase	Bifidobacterium vaginale[F12];Bifidobacterium vaginale[F02];Bifidobacterium vaginale[F08]	+	-5.71151	-2.18507	-6.13727	-8.67445	-8.69046	-5.46359	-4.54008	-3.31573	-1.95149	-6.62006	-7.19829	-6.63515	-4.981	0.331496	0.675477	-2.75288	0.590439	0.758563	1.31468	0.390835	0.614055	-2.41034	0.0196571	0.0937523	4.06756	0.736701	0.853346	0.342546	0.0440839	0.186557	-3.72502	0.049477	0.102445	-0.0766372	1.56091	-0.274344	-1.45252	-1.45995	0.0384889	0.467329	1.03587	1.66938	-0.498533	-0.767044
OGJEHOCG_00089;KPACOFLO_00508;AIKLKAMK_00598	OGJEHOCG_00089;KPACOFLO_00508;AIKLKAMK_00598	5;5;5	OGJEHOCG_00089 Aldehyde-alcohol dehydrogenase;KPACOFLO_00508 Aldehyde-alcohol dehydrogenase;AIKLKAMK_00598 Aldehyde-alcohol dehydrogenase	Bifidobacterium vaginale[F08];Bifidobacterium vaginale[F12];Bifidobacterium vaginale[F02]		-4.81105	-3.58426	-6.08566	-4.57527	-6.28265	-7.55106	-7.37265	-1.56724	-3.6987	-5.58644	-7.16013	-4.45894	-4.44296	0.0842468	0.372489	-2.17581	0.35744	0.602598	1.56468	0.261006	0.509352	-1.21447	0.121704	0.311006	3.74049	0.291072	0.50482	0.961341	0.170687	0.405182	-2.77915	0.0277755	0.0657728	0.206042	0.915242	-0.530806	0.342342	-0.644687	-1.37794	-1.2748	2.08127	0.849084	-0.242207	-1.15195
AIKLKAMK_00380;KPACOFLO_00314;OGJEHOCG_00539;MCNAPLHK_00570	AIKLKAMK_00380;KPACOFLO_00314;OGJEHOCG_00539	7;6;5;3	AIKLKAMK_00380 ATP-dependent zinc metalloprotease FtsH;KPACOFLO_00314 ATP-dependent zinc metalloprotease FtsH;OGJEHOCG_00539 ATP-dependent zinc metalloprotease FtsH	Bifidobacterium vaginale[F02];Bifidobacterium vaginale[F12];Bifidobacterium vaginale[F08]		-4.72236	-5.19562	-6.45607	-5.1039	-6.61622	-3.90952	-4.33326	-1.59882	-1.90255	-5.06417	-6.67434	-7.65502	-5.81193	0.609186	0.836568	-0.324802	0.0130946	0.325618	3.20831	0.0947228	0.311705	-1.34237	0.00220939	0.0219254	3.53311	0.235106	0.444502	-1.01757	0.00268337	0.0350342	-4.55068	0.00522937	0.019081	0.157559	-0.107797	-0.814528	-0.056368	-0.904322	0.613316	0.375728	1.90892	1.73862	-0.0340916	-0.936909
OGJEHOCG_00973;KPACOFLO_00054;AIKLKAMK_00272;MCNAPLHK_00598	OGJEHOCG_00973;KPACOFLO_00054;AIKLKAMK_00272	5;5;5;1	OGJEHOCG_00973 hypothetical protein;KPACOFLO_00054 hypothetical protein;AIKLKAMK_00272 hypothetical protein	Bifidobacterium vaginale[F08];Bifidobacterium vaginale[F12];Bifidobacterium vaginale[F02]		-1.94147	-0.383989	-8.54106	-6.44157	-7.86935	-1.48273	-2.23179	1.89797	2.30016	-4.58337	-5.56669	-7.6169	-4.01285	0.0537287	0.294311	-4.15057	0.131075	0.449302	3.26179	0.0299246	0.176125	-4.28222	0.00659648	0.0436413	7.41236	0.939263	0.969039	-0.131653	0.00168255	0.0274142	-7.54402	0.014579	0.0400786	0.452544	0.884046	-1.37588	-0.794217	-1.18979	0.579638	0.372109	1.51627	1.62769	-0.279399	-0.55183
OGJEHOCG_00116;KPACOFLO_00353;AIKLKAMK_00302;MCNAPLHK_00770	OGJEHOCG_00116;KPACOFLO_00353;AIKLKAMK_00302	4;4;4;1	OGJEHOCG_00116 Tryptophan--tRNA ligase 2;KPACOFLO_00353 Tryptophan--tRNA ligase 2;AIKLKAMK_00302 Tryptophan--tRNA ligase 2	Bifidobacterium vaginale[F08];Bifidobacterium vaginale[F12];Bifidobacterium vaginale[F02]		-5.56908	-5.46776	-5.41299	-4.50453	-5.27316	-8.35898	-3.73831	-1.42569	-3.0435	-5.58903	-6.1603	-7.50725	-6.12125	0.942032	0.980995	0.060829	0.152549	0.465548	3.28383	0.135998	0.375266	-0.826034	0.062486	0.201803	3.223	0.355652	0.577022	-0.886863	0.0717731	0.247562	-4.10986	0.0347799	0.0783787	-0.18039	-0.124169	-0.0937739	0.410311	-0.0161874	-1.72846	0.835473	2.11871	1.22101	-0.191457	-0.508444
OGJEHOCG_00139;KPACOFLO_00035;AIKLKAMK_00500	OGJEHOCG_00139;KPACOFLO_00035;AIKLKAMK_00500	2;2;2	OGJEHOCG_00139 Maltose transport system permease protein MalF;KPACOFLO_00035 Maltose transport system permease protein MalF;AIKLKAMK_00500 Maltose transport system permease protein MalF	Bifidobacterium vaginale[F08];Bifidobacterium vaginale[F12];Bifidobacterium vaginale[F02]		-4.67979	-3.05654	-8.33629	-6.34314	-6.4001	-2.83873	-4.55001	-0.652185	-0.0896022	-4.7061	-6.86579	-5.4422	-6.44071	0.218308	0.570677	-1.82549	0.115836	0.442625	3.49727	0.185509	0.435116	-1.99553	0.00357233	0.0292035	5.32276	0.876943	0.936398	-0.170048	0.000618499	0.0169128	-5.49281	0.01087	0.0323978	-0.0138043	0.654123	-1.51836	-0.698227	-0.721667	0.743746	0.0395993	1.64345	1.87494	-0.0246302	-0.913283
AIKLKAMK_00576;OGJEHOCG_00471;KPACOFLO_00506;OGJEHOCG_01103;MCNAPLHK_01015	AIKLKAMK_00576;OGJEHOCG_00471;KPACOFLO_00506	3;3;3;1;1	AIKLKAMK_00576 Protein translocase subunit SecY;OGJEHOCG_00471 Protein translocase subunit SecY;KPACOFLO_00506 Protein translocase subunit SecY	Bifidobacterium vaginale[F12];Bifidobacterium vaginale[F02];Bifidobacterium vaginale[F08]		-6.48178	-4.4546	-6.45903	-5.01125	-4.85656	-5.78869	-6.68979	-0.85247	-2.32864	-6.47629	-3.95003	-8.73858	-6.22892	0.823297	0.938555	-0.292872	0.10125	0.434088	3.87764	0.577905	0.748773	-0.880263	0.0614101	0.200148	4.17051	0.605498	0.765914	-0.587391	0.0201521	0.114204	-4.7579	0.0181771	0.0475385	-0.598658	0.390688	-0.587553	0.119021	0.194515	-0.2604	-0.700177	2.14868	1.42825	-0.595978	0.63694
AIKLKAMK_00542;OGJEHOCG_00483;KPACOFLO_00620	AIKLKAMK_00542;OGJEHOCG_00483;KPACOFLO_00620	34;33;26	AIKLKAMK_00542 putative protein;OGJEHOCG_00483 putative protein;KPACOFLO_00620 putative protein	Bifidobacterium vaginale[F12];Bifidobacterium vaginale[F02];Bifidobacterium vaginale[F08]		-0.211775	-0.357378	-2.39008	-1.20401	-2.13021	-0.705083	-1.40541	3.75291	4.32746	-0.572802	-1.29436	-0.503715	-1.9447	0.0126961	0.141901	-1.28238	0.0318401	0.369387	4.32476	0.0990927	0.318507	-0.794317	0.000420741	0.00823982	5.60714	0.324229	0.543347	0.488064	0.000681784	0.0176837	-5.11908	1.31339e-05	0.000301231	0.0700062	-0.000251327	-0.981081	-0.408775	-0.855686	-0.168028	-0.505952	1.98307	2.2603	-0.104199	-0.452368
AIKLKAMK_00715;KPACOFLO_00378;OGJEHOCG_00543	AIKLKAMK_00715;KPACOFLO_00378;OGJEHOCG_00543	5;5;4	AIKLKAMK_00715 ATP-dependent 6-phosphofructokinase;KPACOFLO_00378 ATP-dependent 6-phosphofructokinase;OGJEHOCG_00543 ATP-dependent 6-phosphofructokinase	Bifidobacterium vaginale[F02];Bifidobacterium vaginale[F12];Bifidobacterium vaginale[F08]		-5.18835	-4.68085	-8.53242	-4.70631	-7.2831	-5.74628	-3.03697	0.137039	-1.19715	-6.94353	-3.5403	-3.32709	-3.60256	0.39877	0.721863	-0.926415	0.0657095	0.409717	4.40454	0.559449	0.73892	0.581231	0.00762092	0.0480663	5.33096	0.281997	0.494696	1.50765	0.0282425	0.141725	-3.82331	0.0376588	0.0834642	-0.312868	-0.102254	-1.70065	-0.112819	-1.18218	-0.544407	0.579954	1.89716	1.34347	-1.04126	0.371072
OGJEHOCG_01024;KPACOFLO_00202;AIKLKAMK_00519;MCNAPLHK_00394	OGJEHOCG_01024;KPACOFLO_00202;AIKLKAMK_00519	5;5;5;2	OGJEHOCG_01024 Inositol-3-phosphate synthase;KPACOFLO_00202 Inositol-3-phosphate synthase;AIKLKAMK_00519 Inositol-3-phosphate synthase	Bifidobacterium vaginale[F08];Bifidobacterium vaginale[F12];Bifidobacterium vaginale[F02]		-3.92434	-6.55042	-3.36779	-3.41911	-6.44505	-4.32157	-3.58303	-0.781864	-0.729368	-4.85968	-7.66157	-7.81912	-4.4089	0.579255	0.825406	1.01007	0.181311	0.489916	4.48176	0.611021	0.772901	-0.949936	0.00388735	0.0311897	3.47169	0.123702	0.296987	-1.96001	0.00914277	0.0703755	-5.4317	0.0146657	0.040217	0.234268	-0.932364	0.481517	0.458718	-0.885556	0.0578004	0.385896	1.63031	1.65363	-0.181253	-1.42599
OGJEHOCG_00171;KPACOFLO_00617;AIKLKAMK_00317;AIKLKAMK_00316	OGJEHOCG_00171;KPACOFLO_00617;AIKLKAMK_00317	5;5;5;1	OGJEHOCG_00171 hypothetical protein;KPACOFLO_00617 hypothetical protein;AIKLKAMK_00317 hypothetical protein	Bifidobacterium vaginale[F08];Bifidobacterium vaginale[F12];Bifidobacterium vaginale[F02]		-5.25963	-6.34293	-6.37937	-8.73965	-7.94375	-7.68896	-5.62298	-1.01745	-1.51428	-7.42573	-4.56868	-6.01086	-7.76561	0.145853	0.476759	-1.47366	0.0414074	0.386011	4.53542	0.521845	0.711816	-0.641442	0.0001976	0.00541989	6.00908	0.401254	0.616436	0.832219	0.00376205	0.0426493	-5.17686	0.001703	0.008392	0.257321	-0.201119	-0.216537	-1.21537	-0.878561	-0.770736	0.103553	2.05255	1.8423	-0.659343	0.549717
KPACOFLO_00692;OGJEHOCG_00593;AIKLKAMK_00640	KPACOFLO_00692;OGJEHOCG_00593;AIKLKAMK_00640	5;5;5	KPACOFLO_00692 Histidine--tRNA ligase;OGJEHOCG_00593 Histidine--tRNA ligase;AIKLKAMK_00640 Histidine--tRNA ligase	Bifidobacterium vaginale[F08];Bifidobacterium vaginale[F02];Bifidobacterium vaginale[F12]		-5.89774	-4.72739	-6.54863	-5.87597	-5.24799	-7.28264	-5.5218	-0.661624	-0.842382	-4.6853	-6.84906	-7.0202	-7.23112	0.381578	0.711462	-0.782839	0.0752734	0.413433	4.56057	0.265484	0.513412	-1.13385	7.51879e-05	0.00346792	5.3434	0.635346	0.787466	-0.351011	0.002052	0.0306264	-5.69441	0.000276594	0.00235878	-0.291205	0.243963	-0.588839	-0.281248	0.00590935	-0.924481	-0.119299	2.10312	2.02047	0.263209	-0.726213
OGJEHOCG_00709;KPACOFLO_00398;AIKLKAMK_00192	OGJEHOCG_00709;KPACOFLO_00398;AIKLKAMK_00192	2;2;2	OGJEHOCG_00709 putative protein;KPACOFLO_00398 putative protein;AIKLKAMK_00192 putative protein	Bifidobacterium vaginale[F08];Bifidobacterium vaginale[F12];Bifidobacterium vaginale[F02]		-6.9562	-6.42273	-5.40499	-7.25441	-4.74381	-3.80847	-4.71806	-1.76072	-2.33904	-4.97671	-2.57731	-5.06209	-6.42447	0.0642712	0.32697	1.50352	0.00728268	0.319665	4.63958	0.0919187	0.305015	1.92932	0.00461312	0.0344312	3.13607	0.681416	0.816445	0.425801	0.037895	0.169589	-2.71026	0.0302953	0.0703131	-1.21536	-0.914139	-0.339475	-1.38375	0.0338583	0.561995	0.0483933	1.71825	1.3917	-0.0976511	1.25716
OGJEHOCG_00159;KPACOFLO_00843;AIKLKAMK_00156	OGJEHOCG_00159;KPACOFLO_00843;AIKLKAMK_00156	2;2;2	OGJEHOCG_00159 Glutaredoxin-like protein NrdH;KPACOFLO_00843 Glutaredoxin-like protein NrdH;AIKLKAMK_00156 Glutaredoxin-like protein NrdH	Bifidobacterium vaginale[F08];Bifidobacterium vaginale[F12];Bifidobacterium vaginale[F02]		-4.98164	-4.92474	-7.3491	-6.65771	-7.28659	-5.56676	-6.94651	0.817376	-1.06577	-4.35892	-5.94304	-8.34121	-6.80014	0.00487486	0.0835549	-1.80814	0.122318	0.445421	4.82899	0.189037	0.439431	-1.40764	0.0632667	0.203631	6.63714	0.677274	0.814548	0.400504	0.0212099	0.11838	-6.23663	0.000473956	0.00344666	0.137361	0.159242	-0.773072	-0.50719	-0.749035	-0.087653	-0.618252	2.36743	1.64325	0.376833	-0.232356
OGJEHOCG_00130;KPACOFLO_00112;AIKLKAMK_00286;MCNAPLHK_00722	OGJEHOCG_00130;KPACOFLO_00112;AIKLKAMK_00286	3;3;3;1	OGJEHOCG_00130 Glycogen accumulation regulator GarA;KPACOFLO_00112 Glycogen accumulation regulator GarA;AIKLKAMK_00286 Glycogen accumulation regulator GarA	Bifidobacterium vaginale[F08];Bifidobacterium vaginale[F12];Bifidobacterium vaginale[F02]		-5.5692	-6.16352	-5.81538	-7.85691	-4.07035	-5.37937	-6.06213	-0.346993	-1.69263	-5.46244	-2.01775	-5.75004	-3.48408	0.967003	0.986562	0.0295335	0.0525713	0.401094	4.84655	0.151261	0.391969	1.68778	0.0149744	0.0767094	4.81701	0.175619	0.371553	1.65825	0.0503871	0.204038	-3.15876	0.0138647	0.0386917	-0.457299	-0.734871	-0.572276	-1.52576	0.242728	-0.36864	-0.687517	1.98169	1.35322	-0.407437	1.20138
OGJEHOCG_00189;KPACOFLO_00500;AIKLKAMK_00719	OGJEHOCG_00189;KPACOFLO_00500;AIKLKAMK_00719	4;4;4	OGJEHOCG_00189 D-aspartate ligase;KPACOFLO_00500 D-aspartate ligase;AIKLKAMK_00719 D-aspartate ligase	Bifidobacterium vaginale[F08];Bifidobacterium vaginale[F12];Bifidobacterium vaginale[F02]		-6.36824	-7.29698	-7.59063	-2.89424	-3.55445	-1.82889	-3.59478	-1.72207	-2.19672	-5.37321	-9.92504	-7.10846	-6.95284	0.0420793	0.260116	2.94001	0.0266797	0.363337	4.87321	0.655982	0.801153	-0.507278	0.120325	0.309266	1.9332	0.0394878	0.13827	-3.44729	0.00873991	0.0681036	-5.38049	0.0230432	0.057041	-0.477619	-0.829659	-0.940967	0.839201	0.588948	1.24302	0.573659	1.28351	1.1036	-0.100454	-1.82583
OGJEHOCG_00442;KPACOFLO_00357;AIKLKAMK_00176	OGJEHOCG_00442;KPACOFLO_00357;AIKLKAMK_00176	6;6;6	OGJEHOCG_00442 34 kDa membrane antigen;KPACOFLO_00357 34 kDa membrane antigen;AIKLKAMK_00176 34 kDa membrane antigen	Bifidobacterium vaginale[F08];Bifidobacterium vaginale[F12];Bifidobacterium vaginale[F02]		-4.98901	-1.826	-4.73234	-6.00054	-5.44302	-8.87748	-6.12004	1.20661	1.811	-3.24024	-5.8183	-4.92965	-4.62169	0.29096	0.640982	-2.82718	0.187667	0.493755	4.91631	0.571683	0.74551	-1.24496	0.00017514	0.00523763	7.74349	0.117555	0.285877	1.58222	0.000556237	0.0157814	-6.16127	0.000923345	0.00550772	-0.291267	0.770828	-0.205081	-0.630925	-0.443716	-1.59696	-0.67105	1.78913	1.99208	0.295947	-0.56973
OGJEHOCG_00103;KPACOFLO_00089;AIKLKAMK_00144;MCNAPLHK_01021;MCNAPLHK_01020	OGJEHOCG_00103;KPACOFLO_00089;AIKLKAMK_00144	9;9;9;2;1	OGJEHOCG_00103 Arginine--tRNA ligase;KPACOFLO_00089 Arginine--tRNA ligase;AIKLKAMK_00144 Arginine--tRNA ligase	Bifidobacterium vaginale[F08];Bifidobacterium vaginale[F12];Bifidobacterium vaginale[F02]		-6.39457	-5.02759	-2.79039	-3.83535	-2.59928	-3.45856	-2.95446	-0.238703	-0.757353	-4.74448	-0.896472	-4.92683	-6.09597	0.135317	0.461734	2.58347	0.054906	0.401094	5.21305	0.307109	0.551426	1.54514	0.00650129	0.0433471	2.62958	0.429576	0.637824	-1.03833	0.0445677	0.188222	-3.66791	0.023427	0.0578293	-1.48267	-0.796687	0.325988	-0.198395	0.421892	-0.00931296	0.243655	1.60648	1.34621	-0.654615	1.2764
AIKLKAMK_00599;OGJEHOCG_00088;KPACOFLO_00509	AIKLKAMK_00599;OGJEHOCG_00088;KPACOFLO_00509	5;5;3	AIKLKAMK_00599 30S ribosomal protein S9;OGJEHOCG_00088 30S ribosomal protein S9;KPACOFLO_00509 30S ribosomal protein S9	Bifidobacterium vaginale[F12];Bifidobacterium vaginale[F02];Bifidobacterium vaginale[F08]		-1.55254	-0.21149	-1.1039	-0.780289	-6.01335	0.682286	-4.66414	4.24435	4.92882	-6.32839	-1.73167	-3.65205	-6.29073	0.344554	0.684161	-1.49386	0.0386594	0.381322	5.4686	0.0498716	0.22211	-3.6187	0.00427548	0.0329674	6.96247	0.248037	0.460075	-2.12483	0.00249604	0.0332756	-9.0873	0.00946437	0.0291708	0.0479328	0.412831	0.170007	0.258062	-1.16585	0.656026	-0.79873	1.62526	1.81151	-1.25157	-0.000809336
AIKLKAMK_00158;KPACOFLO_00699;OGJEHOCG_00157	AIKLKAMK_00158;KPACOFLO_00699;OGJEHOCG_00157	19;18;18	AIKLKAMK_00158 Ribonucleoside-diphosphate reductase subunit alpha 1;KPACOFLO_00699 Ribonucleoside-diphosphate reductase subunit alpha 1;OGJEHOCG_00157 Ribonucleoside-diphosphate reductase subunit alpha 1	Bifidobacterium vaginale[F02];Bifidobacterium vaginale[F12];Bifidobacterium vaginale[F08]		-4.72183	-3.95475	-3.35435	-5.32877	-7.99588	-2.6924	-4.13006	1.15228	1.17047	-4.59574	-3.91654	-4.53269	-4.01933	0.734716	0.899793	-0.362004	0.0442142	0.390155	5.49967	0.884871	0.934934	0.0722131	0.00328131	0.027822	5.86167	0.669711	0.809211	0.434217	6.96017e-05	0.00784613	-5.42745	0.0045012	0.0171154	-0.45316	-0.14074	0.103799	-0.700363	-1.78664	0.373401	-0.212142	1.9393	1.94671	-0.401808	-0.125177
OGJEHOCG_01073;KPACOFLO_00867;AIKLKAMK_00475;MCNAPLHK_00664	OGJEHOCG_01073;KPACOFLO_00867;AIKLKAMK_00475	4;4;4;1	OGJEHOCG_01073 Nicotinamidase/pyrazinamidase;KPACOFLO_00867 Nicotinamidase/pyrazinamidase;AIKLKAMK_00475 Nicotinamidase/pyrazinamidase	Bifidobacterium vaginale[F08];Bifidobacterium vaginale[F12];Bifidobacterium vaginale[F02]		-4.2308	-5.47421	-7.58388	-7.03638	-6.4888	-6.98007	-4.61521	1.38639	0.127382	-5.25983	-5.30289	-5.82412	-4.42187	0.143873	0.473796	-1.68836	0.0239957	0.3552	5.60939	0.676628	0.815565	-0.349668	0.00586421	0.0404914	7.29775	0.0621713	0.187063	1.33869	0.0323662	0.154035	-5.95906	5.28599e-05	0.00073341	0.193375	-0.272891	-1.06399	-0.858687	-0.653348	-0.837572	0.0492264	2.29976	1.82765	-0.192498	-0.208645
KPACOFLO_00570;AIKLKAMK_00119;OGJEHOCG_00379;MCNAPLHK_00484	KPACOFLO_00570;AIKLKAMK_00119;OGJEHOCG_00379	15;15;14;2	KPACOFLO_00570 hypothetical protein;AIKLKAMK_00119 hypothetical protein;OGJEHOCG_00379 hypothetical protein	Bifidobacterium vaginale[F02];Bifidobacterium vaginale[F08];Bifidobacterium vaginale[F12]		-3.78446	-5.35215	-3.97018	-7.24826	-1.75032	-6.26161	-5.45443	1.53374	0.901095	-3.70645	-2.89416	-4.07874	-2.47586	0.780995	0.922028	-0.368655	0.0546936	0.401094	5.78572	0.318315	0.557698	1.2795	0.00215878	0.0218607	6.15438	0.16864	0.362343	1.64816	0.00149568	0.0259602	-4.50622	0.00662376	0.0225687	-0.13984	-0.75192	-0.212352	-1.49222	0.654354	-1.107	-0.791852	1.93656	1.68955	-0.109383	0.207761
AIKLKAMK_00577;OGJEHOCG_00470;KPACOFLO_00507	AIKLKAMK_00577;OGJEHOCG_00470;KPACOFLO_00507	4;4;2	AIKLKAMK_00577 50S ribosomal protein L15;OGJEHOCG_00470 50S ribosomal protein L15;KPACOFLO_00507 50S ribosomal protein L15	Bifidobacterium vaginale[F12];Bifidobacterium vaginale[F02];Bifidobacterium vaginale[F08]		-1.19761	-5.10797	-4.20497	-7.13743	-8.54317	-2.64072	-4.60945	2.28999	3.20956	-7.86586	-4.72972	-6.50259	-5.1318	0.433577	0.743227	-2.27436	0.188422	0.494198	5.90257	0.357077	0.588611	-2.9047	0.000919348	0.0125587	8.17692	0.638001	0.78943	-0.630344	0.000511283	0.0152348	-8.80727	0.00342289	0.0138861	0.77994	-0.303256	-0.053118	-0.865431	-1.25483	0.38019	-0.165164	1.74603	2.00076	-1.06721	-0.198478
OGJEHOCG_00661;AIKLKAMK_00042;KPACOFLO_00418;KPACOFLO_00417	OGJEHOCG_00661;AIKLKAMK_00042;KPACOFLO_00418	20;20;11;4	OGJEHOCG_00661 Alanine--tRNA ligase;AIKLKAMK_00042 Alanine--tRNA ligase;KPACOFLO_00418 Alanine--tRNA ligase	Bifidobacterium vaginale[F12];Bifidobacterium vaginale[F08];Bifidobacterium vaginale[F02]		-5.02571	-5.29494	-4.40595	-5.24007	-6.73196	-9.38259	-6.0093	0.822253	0.947512	-5.6847	-2.36303	-2.46717	-7.41637	0.234894	0.590706	-1.19365	0.00384674	0.31363	6.04521	0.625347	0.783721	0.67751	0.00100769	0.0132739	7.23886	0.264569	0.476785	1.87116	0.022831	0.123284	-5.3677	0.010462	0.0314569	-0.18062	-0.269883	0.0248574	-0.25169	-0.746319	-1.62512	-0.506723	1.75824	1.79976	-0.399103	0.702176
OGJEHOCG_00273;KPACOFLO_00451;AIKLKAMK_00228	OGJEHOCG_00273;KPACOFLO_00451;AIKLKAMK_00228	7;7;7	OGJEHOCG_00273 Pneumolysin;KPACOFLO_00451 Pneumolysin;AIKLKAMK_00228 Pneumolysin	Bifidobacterium vaginale[F08];Bifidobacterium vaginale[F12];Bifidobacterium vaginale[F02]		-6.86457	-5.29138	-7.07538	-4.37892	-5.36448	-5.99262	-3.63687	0.19282	-0.216585	-5.10515	-5.82048	-2.8796	-7.90952	0.499522	0.78289	0.78832	0.0666398	0.409717	6.06609	0.645866	0.795262	0.649288	0.000542481	0.00949019	5.27777	0.912274	0.954061	-0.139033	0.0120454	0.0843558	-5.4168	0.00913528	0.0283739	-0.900891	-0.26329	-0.98633	0.106522	-0.292917	-0.547496	0.407268	1.95941	1.79348	-0.187813	-0.477729
OGJEHOCG_00949;KPACOFLO_00736;AIKLKAMK_00375	OGJEHOCG_00949;KPACOFLO_00736;AIKLKAMK_00375	1;1;1	OGJEHOCG_00949 putative protein;KPACOFLO_00736 putative protein;AIKLKAMK_00375 putative protein	Bifidobacterium vaginale[F08];Bifidobacterium vaginale[F12];Bifidobacterium vaginale[F02]		-4.56789	-5.30019	-5.86288	-7.01934	-5.93915	-7.47488	-3.77961	1.32568	0.984324	-5.33658	-5.60176	-5.9942	-3.39641	0.202814	0.555136	-1.08113	0.0155784	0.332005	6.08905	0.839184	0.91102	-0.148197	0.000214997	0.00566415	7.17017	0.314836	0.532669	0.932932	0.000996863	0.0213146	-6.23724	0.000343701	0.00276586	-0.0399558	-0.307878	-0.513745	-0.936852	-0.54165	-1.10352	0.248449	2.1163	1.99141	-0.321192	-0.418213
AIKLKAMK_00221;OGJEHOCG_00067;KPACOFLO_00024	AIKLKAMK_00221;OGJEHOCG_00067;KPACOFLO_00024	6;6;6	AIKLKAMK_00221 Transcription termination factor Rho;OGJEHOCG_00067 Transcription termination factor Rho;KPACOFLO_00024 Transcription termination factor Rho	Bifidobacterium vaginale[F12];Bifidobacterium vaginale[F02];Bifidobacterium vaginale[F08]		-9.54189	-5.64595	-6.12683	-10.3969	-4.1567	-6.27612	-6.13622	-0.748564	-1.77346	-6.51463	-4.01624	-6.13637	-6.55624	0.710206	0.889718	0.97536	0.171247	0.482705	6.33291	0.521305	0.711689	1.78805	0.00542073	0.0384266	5.35755	0.518411	0.706866	0.812693	0.00695541	0.0584149	-4.54486	0.0330965	0.075275	-1.45194	0.0182517	-0.163216	-1.77461	0.580245	-0.219553	-0.166757	1.86636	1.4796	-0.309559	0.633251
OGJEHOCG_00296;KPACOFLO_01120;AIKLKAMK_00582	OGJEHOCG_00296;KPACOFLO_01120;AIKLKAMK_00582	5;5;5	OGJEHOCG_00296 30S ribosomal protein S8;KPACOFLO_01120 30S ribosomal protein S8;AIKLKAMK_00582 30S ribosomal protein S8	Bifidobacterium vaginale[F08];Bifidobacterium vaginale[F12];Bifidobacterium vaginale[F02]		-6.52496	-4.77397	-7.90235	-9.77697	-4.95245	-3.72383	-2.70454	1.60119	0.761692	-4.53936	-5.80562	-7.89602	-5.03432	0.922511	0.971894	-0.162561	0.0437972	0.390033	6.83091	0.893573	0.940312	-0.169365	0.00479041	0.0353372	6.99347	0.996556	0.997457	-0.00680351	0.00118953	0.0232958	-7.00027	0.0182449	0.0476693	-0.560297	-0.0187964	-0.986262	-1.566	-0.0739906	0.305966	0.621187	1.95275	1.69313	0.0537582	-0.337838
OGJEHOCG_00553;KPACOFLO_00315;AIKLKAMK_00381	OGJEHOCG_00553;KPACOFLO_00315;AIKLKAMK_00381	4;4;4	OGJEHOCG_00553 Hypoxanthine-guanine phosphoribosyltransferase;KPACOFLO_00315 Hypoxanthine-guanine phosphoribosyltransferase;AIKLKAMK_00381 Hypoxanthine-guanine phosphoribosyltransferase	Bifidobacterium vaginale[F08];Bifidobacterium vaginale[F12];Bifidobacterium vaginale[F02]		-7.22443	-5.9313	-4.44406	-6.57005	-1.69072	-5.77665	-8.4149	0.794966	0.0111903	-3.79527	-5.30528	-7.14851	-6.6455	0.398341	0.721863	1.19859	0.0206058	0.349586	6.98094	0.444776	0.655319	0.854222	0.00531861	0.0379069	5.78235	0.806692	0.895523	-0.344367	0.00199361	0.0303015	-6.12672	0.0162894	0.043563	-0.852154	-0.401347	0.117129	-0.624026	1.07699	-0.347435	-1.26717	1.94354	1.6703	0.343305	-0.183108
OGJEHOCG_00274;KPACOFLO_00452;AIKLKAMK_00227	OGJEHOCG_00274;KPACOFLO_00452;AIKLKAMK_00227	3;3;3	OGJEHOCG_00274 Glutamyl-tRNA(Gln) amidotransferase subunit C;KPACOFLO_00452 Glutamyl-tRNA(Gln) amidotransferase subunit C;AIKLKAMK_00227 Glutamyl-tRNA(Gln) amidotransferase subunit C	Bifidobacterium vaginale[F08];Bifidobacterium vaginale[F12];Bifidobacterium vaginale[F02]		-4.50874	-3.41468	-4.73546	-6.3487	-4.85584	-7.88555	-4.6969	3.13759	3.14696	-4.00067	-7.81625	-6.45269	-8.60835	0.109061	0.423514	-1.74278	0.0489098	0.398912	7.10399	0.0744182	0.275858	-2.75778	0.00014577	0.00474395	8.84677	0.430713	0.638217	-1.015	0.00228015	0.0325547	-9.86177	0.00021482	0.00198495	-0.0326726	0.262496	-0.0938408	-0.529082	-0.126318	-0.943713	-0.0834381	2.03025	2.03278	0.104402	-0.925017
AIKLKAMK_00664;KPACOFLO_00561;OGJEHOCG_00233	AIKLKAMK_00664;KPACOFLO_00561;OGJEHOCG_00233	16;16;10	AIKLKAMK_00664 Elongation factor Ts;KPACOFLO_00561 Elongation factor Ts;OGJEHOCG_00233 Elongation factor Ts	Bifidobacterium vaginale[F02];Bifidobacterium vaginale[F12];Bifidobacterium vaginale[F08]		-3.04215	-2.60614	-5.46131	-4.63711	-7.59644	-3.4028	-5.77246	4.31792	4.30987	-3.57326	-5.05721	-3.40059	-2.33529	0.0190281	0.16958	-2.54988	0.0193969	0.344386	7.13804	0.275424	0.522291	-0.767444	0.00014963	0.00476449	9.68792	0.0851574	0.230242	1.78244	0.000769573	0.0188666	-7.90548	4.73201e-05	0.000686684	-0.0280897	0.0952416	-0.712384	-0.479247	-1.31633	-0.130105	-0.800395	2.0538	2.05153	-0.178323	-0.598077
OGJEHOCG_00276;KPACOFLO_00455;AIKLKAMK_00225;MCNAPLHK_00353	OGJEHOCG_00276;KPACOFLO_00455;AIKLKAMK_00225	19;19;19;6	OGJEHOCG_00276 Aspartyl/glutamyl-tRNA(Asn/Gln) amidotransferase subunit B;KPACOFLO_00455 Aspartyl/glutamyl-tRNA(Asn/Gln) amidotransferase subunit B;AIKLKAMK_00225 Aspartyl/glutamyl-tRNA(Asn/Gln) amidotransferase subunit B	Bifidobacterium vaginale[F08];Bifidobacterium vaginale[F12];Bifidobacterium vaginale[F02]		-5.38478	-4.8391	-4.4589	-4.0298	-8.25908	-4.95395	0.38877	2.08042	2.08019	-3.60823	-3.99983	-7.87204	-4.98143	0.576873	0.82469	0.849347	0.0241389	0.355516	7.19224	0.997446	0.998078	-0.00344269	0.0101	0.0580194	6.3429	0.62881	0.78203	-0.85279	0.0049668	0.0481741	-7.19569	0.0278487	0.0657728	-0.518279	-0.3524	-0.236826	-0.106387	-1.39202	-0.387313	1.23679	1.75102	1.75095	0.021764	-0.0972745
AIKLKAMK_00182;KPACOFLO_00449;OGJEHOCG_00873	AIKLKAMK_00182;KPACOFLO_00449;OGJEHOCG_00873	3;3;3	AIKLKAMK_00182 ATP synthase epsilon chain;KPACOFLO_00449 ATP synthase epsilon chain;OGJEHOCG_00873 ATP synthase epsilon chain	Bifidobacterium vaginale[F02];Bifidobacterium vaginale[F12];Bifidobacterium vaginale[F08]		-4.59334	-7.38548	-5.98599	-5.63365	-2.81642	-5.6296	-3.8595	1.4919	1.12755	-3.44256	-6.41596	-7.11231	-5.69983	0.540576	0.806401	1.20438	0.115392	0.442625	7.29914	0.86269	0.924072	0.321751	0.000348272	0.00744664	6.09475	0.414119	0.626843	-0.882632	0.0023305	0.0326118	-6.97739	0.00164525	0.00818642	-0.10196	-1.08669	-0.593118	-0.468855	0.524729	-0.467429	0.156853	2.04419	1.91569	0.3039	-0.74476
KPACOFLO_00243;AIKLKAMK_00428;OGJEHOCG_00224	KPACOFLO_00243;AIKLKAMK_00428;OGJEHOCG_00224	13;13;12	KPACOFLO_00243 Autolytic lysozyme;AIKLKAMK_00428 Autolytic lysozyme;OGJEHOCG_00224 Autolytic lysozyme	Bifidobacterium vaginale[F02];Bifidobacterium vaginale[F08];Bifidobacterium vaginale[F12]	+	-7.11694	-5.05185	-4.95528	-6.31287	-5.93628	-3.71341	-8.8566	1.04095	1.60454	-5.09937	-5.25613	-5.85546	-4.38979	0.930104	0.974985	0.129505	0.0709165	0.410178	7.40714	0.526549	0.71516	0.934207	0.000623485	0.0102205	7.27764	0.41507	0.627425	0.804702	0.000390152	0.0142712	-6.47293	0.000926528	0.00551184	-0.856909	-0.151711	-0.118736	-0.582331	-0.453733	0.305343	-1.45097	1.92888	2.12134	-0.16794	-0.22147
OGJEHOCG_00603;AIKLKAMK_00389;KPACOFLO_00434;MCNAPLHK_00975	OGJEHOCG_00603;AIKLKAMK_00389;KPACOFLO_00434	22;22;21;2	OGJEHOCG_00603 Glutamine synthetase;AIKLKAMK_00389 Glutamine synthetase;KPACOFLO_00434 Glutamine synthetase	Bifidobacterium vaginale[F12];Bifidobacterium vaginale[F08];Bifidobacterium vaginale[F02]		-4.45613	-1.58264	-3.68149	-2.95307	-4.75724	-5.97059	-3.09318	4.82235	4.43592	-6.67995	-6.43818	-6.19041	-1.75642	0.588962	0.827183	-1.07173	0.113019	0.442625	7.64853	0.330785	0.567463	-2.24685	4.16303e-05	0.00263222	8.72025	0.414267	0.626853	-1.17513	0.00300172	0.0370073	-9.89538	0.000629581	0.0042516	-0.401098	0.362232	-0.195318	-0.00181574	-0.481085	-0.803408	-0.0390372	2.06369	1.96104	-0.991846	-0.927621
AIKLKAMK_00100;KPACOFLO_00419;OGJEHOCG_01066	AIKLKAMK_00100;KPACOFLO_00419;OGJEHOCG_01066	6;5;4	AIKLKAMK_00100 50S ribosomal protein L9;KPACOFLO_00419 50S ribosomal protein L9;OGJEHOCG_01066 50S ribosomal protein L9	Bifidobacterium vaginale[F02];Bifidobacterium vaginale[F12];Bifidobacterium vaginale[F08]		-2.19729	-7.13965	-3.92556	-4.58428	-5.52704	-6.16063	-6.38077	3.28558	3.57978	-7.86958	-5.13158	-4.87057	-7.38024	0.837413	0.944544	-0.647184	0.187397	0.493701	8.10115	0.624706	0.783272	-1.64452	1.82786e-05	0.00202457	8.74834	0.315693	0.533612	-0.997336	0.000784332	0.0188666	-9.74567	0.00039205	0.00301252	0.534414	-0.799713	0.0678909	-0.109923	-0.364409	-0.535439	-0.594863	2.01445	2.09386	-0.996748	-0.25766
OGJEHOCG_00469;KPACOFLO_00858;AIKLKAMK_00578	OGJEHOCG_00469;KPACOFLO_00858;AIKLKAMK_00578	4;4;4	OGJEHOCG_00469 50S ribosomal protein L30;KPACOFLO_00858 50S ribosomal protein L30;AIKLKAMK_00578 50S ribosomal protein L30	Bifidobacterium vaginale[F08];Bifidobacterium vaginale[F12];Bifidobacterium vaginale[F02]		-6.51158	-0.343555	-2.78008	-6.57084	-6.42573	-0.458054	-7.14775	4.84458	4.63101	-7.04425	-4.80105	-7.2285	-6.73725	0.758431	0.911683	-1.24892	0.229548	0.523622	8.16537	0.503115	0.698755	-3.02519	0.0018943	0.0199084	9.41429	0.263234	0.475174	-1.77627	0.000187653	0.0114916	-11.1906	0.00397745	0.0156343	-0.66274	0.73287	0.181569	-0.676149	-0.643314	0.706963	-0.806683	1.90677	1.85844	-0.783264	-0.275706
OGJEHOCG_00473;KPACOFLO_00504;AIKLKAMK_00574	OGJEHOCG_00473;KPACOFLO_00504;AIKLKAMK_00574	3;3;3	OGJEHOCG_00473 Translation initiation factor IF-1;KPACOFLO_00504 Translation initiation factor IF-1;AIKLKAMK_00574 Translation initiation factor IF-1	Bifidobacterium vaginale[F08];Bifidobacterium vaginale[F12];Bifidobacterium vaginale[F02]		-5.75142	-6.42767	-4.33115	-7.17639	-7.40884	-4.3981	-6.11699	2.43712	1.82789	-5.29727	-8.34039	-3.79266	-4.46747	0.794596	0.926264	0.203254	0.00320016	0.31363	8.22205	0.595945	0.761227	0.615099	0.000107806	0.00412818	8.0188	0.744494	0.859002	0.411846	0.00319389	0.0385954	-7.60695	0.000743008	0.00477987	-0.366277	-0.573686	0.0693239	-0.803319	-0.874612	0.0487906	-0.4784	2.14517	1.95832	-0.226987	-1.16032
OGJEHOCG_00474;KPACOFLO_00503;AIKLKAMK_00573	OGJEHOCG_00474;KPACOFLO_00503;AIKLKAMK_00573	8;8;8	OGJEHOCG_00474 30S ribosomal protein S13;KPACOFLO_00503 30S ribosomal protein S13;AIKLKAMK_00573 30S ribosomal protein S13	Bifidobacterium vaginale[F08];Bifidobacterium vaginale[F12];Bifidobacterium vaginale[F02]		-5.52255	-3.17855	-4.29679	-5.49376	-3.62677	-5.3297	-6.62382	3.714	4.24698	-6.27264	-2.56036	-5.07159	-1.87398	0.648609	0.854642	-0.723614	0.076351	0.415657	8.33104	0.814203	0.900309	0.405909	1.99404e-05	0.00202457	9.05466	0.37924	0.597976	1.12952	0.00340113	0.0402497	-7.92513	0.000396832	0.00303871	-0.657973	0.0125057	-0.307356	-0.649736	-0.115702	-0.60281	-0.972979	1.98405	2.13651	-0.872528	0.189332
OGJEHOCG_00218;KPACOFLO_00133;AIKLKAMK_00123	OGJEHOCG_00218;KPACOFLO_00133;AIKLKAMK_00123	6;6;6	OGJEHOCG_00218 30S ribosomal protein S15;KPACOFLO_00133 30S ribosomal protein S15;AIKLKAMK_00123 30S ribosomal protein S15	Bifidobacterium vaginale[F08];Bifidobacterium vaginale[F12];Bifidobacterium vaginale[F02]		-2.70477	-5.70393	-5.85005	-3.74384	-9.14089	-8.60673	-6.26769	4.21758	4.26818	-9.49122	-6.26954	-7.8104	-6.34253	0.298194	0.648681	-2.51749	0.111766	0.442089	8.44723	0.226878	0.477491	-3.27407	0.000362321	0.00763634	10.9647	0.561322	0.737058	-0.756583	0.000583679	0.0162476	-11.7213	0.000224364	0.00205173	0.484494	-0.183379	-0.215916	0.253108	-0.948744	-0.829794	-0.308921	2.02601	2.03728	-1.02676	-0.309333
OGJEHOCG_00302;KPACOFLO_00753;AIKLKAMK_00588	OGJEHOCG_00302;KPACOFLO_00753;AIKLKAMK_00588	4;4;4	OGJEHOCG_00302 50S ribosomal protein L29;KPACOFLO_00753 50S ribosomal protein L29;AIKLKAMK_00588 50S ribosomal protein L29	Bifidobacterium vaginale[F08];Bifidobacterium vaginale[F12];Bifidobacterium vaginale[F02]		-5.51376	-0.126309	-5.18601	-5.79001	-7.17593	-4.37236	-7.1055	5.75474	5.55204	-5.67142	-6.01263	-6.99112	-3.52542	0.449717	0.755086	-3.10593	0.195516	0.500493	8.47343	0.489356	0.689554	-2.73011	1.86243e-05	0.00202457	11.5794	0.69461	0.824664	0.375815	0.000504723	0.0152348	-11.2035	0.000125926	0.00132386	-0.437447	0.763304	-0.364397	-0.499018	-0.80791	-0.183051	-0.792212	2.07407	2.02889	-0.472586	-0.548634
OGJEHOCG_00887;KPACOFLO_00250;AIKLKAMK_00570	OGJEHOCG_00887;KPACOFLO_00250;AIKLKAMK_00570	7;7;7	OGJEHOCG_00887 50S ribosomal protein L17;KPACOFLO_00250 50S ribosomal protein L17;AIKLKAMK_00570 50S ribosomal protein L17	Bifidobacterium vaginale[F08];Bifidobacterium vaginale[F12];Bifidobacterium vaginale[F02]		-6.38154	-2.8578	-7.53219	-1.05364	-3.28985	-5.402	-8.34857	4.71903	4.27698	-6.45363	-5.97843	-3.61142	-5.35922	0.838231	0.944671	-0.505577	0.116953	0.443502	9.11768	0.751529	0.86664	-0.731003	0.00175601	0.0190492	9.62325	0.884484	0.939008	-0.225426	0.000216052	0.0119531	-9.84868	0.00317704	0.0131738	-0.665392	0.188701	-0.944289	0.625999	0.0839808	-0.427967	-1.14217	2.0252	1.91805	-0.682866	-0.567684
AIKLKAMK_00318;OGJEHOCG_00170;KPACOFLO_00616	AIKLKAMK_00318;OGJEHOCG_00170;KPACOFLO_00616	6;5;5	AIKLKAMK_00318 Alkyl hydroperoxide reductase C;OGJEHOCG_00170 Alkyl hydroperoxide reductase C;KPACOFLO_00616 Alkyl hydroperoxide reductase C	Bifidobacterium vaginale[F12];Bifidobacterium vaginale[F02];Bifidobacterium vaginale[F08]		-6.29425	-7.20294	-6.25019	-6.50132	-4.43493	-5.36083	-10.3763	2.19593	2.81643	-3.91426	-5.05692	-2.78567	-5.72452	0.888663	0.959556	0.163877	0.00590135	0.318497	9.25477	0.0413828	0.205798	2.37825	0.000525223	0.00929067	9.0909	0.111825	0.275884	2.21437	0.000733438	0.0182371	-6.87653	0.000782155	0.00496663	-0.488825	-0.740596	-0.476618	-0.546198	0.0263368	-0.230203	-1.61984	1.86355	2.03547	0.170598	-0.145999
OGJEHOCG_00527;KPACOFLO_00826;AIKLKAMK_00728;MCNAPLHK_00928	OGJEHOCG_00527;KPACOFLO_00826;AIKLKAMK_00728	5;5;5;2	OGJEHOCG_00527 50S ribosomal protein L35;KPACOFLO_00826 50S ribosomal protein L35;AIKLKAMK_00728 50S ribosomal protein L35	Bifidobacterium vaginale[F08];Bifidobacterium vaginale[F12];Bifidobacterium vaginale[F02]		-6.39886	-5.16078	-6.29873	-6.67861	-8.18384	-7.72346	-6.24143	3.30628	3.82385	-6.16811	-5.62103	-5.1738	-2.49422	0.238555	0.594442	-1.24539	0.0206207	0.349586	9.34489	0.42517	0.639634	0.915531	5.81931e-06	0.00171709	10.5903	0.0699172	0.201861	2.16092	0.0010889	0.0222749	-8.42936	1.34646e-05	0.000304349	-0.483143	-0.161447	-0.457128	-0.555832	-0.946947	-0.827322	-0.442238	2.0386	2.17309	-0.423186	-0.281036
OGJEHOCG_00528;KPACOFLO_00827;AIKLKAMK_00729	OGJEHOCG_00528;KPACOFLO_00827;AIKLKAMK_00729	5;5;5	OGJEHOCG_00528 50S ribosomal protein L20;KPACOFLO_00827 50S ribosomal protein L20;AIKLKAMK_00729 50S ribosomal protein L20	Bifidobacterium vaginale[F08];Bifidobacterium vaginale[F12];Bifidobacterium vaginale[F02]		-4.606	-6.16711	-5.6968	-3.88222	-5.72294	-5.14275	-7.63375	4.22742	4.90445	-6.93742	-4.79977	-7.05093	-7.9444	0.835191	0.94324	-0.229139	0.0247444	0.357107	9.95248	0.310075	0.553383	-1.29658	2.83137e-05	0.00216063	10.1816	0.276686	0.488913	-1.06744	0.00012224	0.00932814	-11.2491	1.47643e-05	0.00031913	-0.0637528	-0.44143	-0.327649	0.11135	-0.333973	-0.193608	-0.796254	2.07331	2.2371	-0.627791	-0.110632
OGJEHOCG_00301;KPACOFLO_00752;AIKLKAMK_00587	OGJEHOCG_00301;KPACOFLO_00752;AIKLKAMK_00587	6;6;6	OGJEHOCG_00301 30S ribosomal protein S17;KPACOFLO_00752 30S ribosomal protein S17;AIKLKAMK_00587 30S ribosomal protein S17	Bifidobacterium vaginale[F08];Bifidobacterium vaginale[F12];Bifidobacterium vaginale[F02]		-8.04454	-4.2023	-7.71967	-8.38208	0.246331	-7.64405	-4.80013	3.92252	4.45297	1.0548	1.33406	-3.74687	-6.07168	0.866615	0.954377	0.463501	0.111819	0.442089	10.3112	0.210648	0.460942	4.26599	0.00314491	0.0272395	9.84766	0.164515	0.357809	3.80249	0.0439	0.186291	-6.04517	0.0265506	0.0637273	-1.06942	-0.247353	-0.999915	-1.14164	0.704457	-0.983735	-0.375262	1.491	1.60449	0.877433	0.937182
OGJEHOCG_00300;KPACOFLO_00751;AIKLKAMK_00586	OGJEHOCG_00300;KPACOFLO_00751;AIKLKAMK_00586	7;7;7	OGJEHOCG_00300 50S ribosomal protein L14;KPACOFLO_00751 50S ribosomal protein L14;AIKLKAMK_00586 50S ribosomal protein L14	Bifidobacterium vaginale[F08];Bifidobacterium vaginale[F12];Bifidobacterium vaginale[F02]		-8.08133	-4.99144	-6.00095	-1.4225	-0.600845	-6.08883	-6.50451	4.2466	4.47278	-3.71953	-3.41791	-3.933	-6.0651	0.329015	0.675477	2.41286	0.088217	0.428521	10.8961	0.361208	0.590364	2.2525	0.0025832	0.0238827	8.48322	0.913709	0.954918	-0.16036	0.000545573	0.0156799	-8.64358	0.0027678	0.0118246	-1.22526	-0.443428	-0.698863	0.45962	0.667524	-0.721101	-0.82628	1.89407	1.9513	-0.121598	-0.0452783
OGJEHOCG_00138;KPACOFLO_00036;AIKLKAMK_00501	OGJEHOCG_00138;KPACOFLO_00036;AIKLKAMK_00501	24;24;24	OGJEHOCG_00138 Cyclodextrin-binding protein;KPACOFLO_00036 Cyclodextrin-binding protein;AIKLKAMK_00501 Cyclodextrin-binding protein	Bifidobacterium vaginale[F08];Bifidobacterium vaginale[F12];Bifidobacterium vaginale[F02]		-3.50453	-7.96266	-1.38222	-2.46364	-3.39051	-5.80303	-1.07934	5.43348	5.70113	-0.963345	-1.21702	-1.56661	-2.78371	0.398502	0.721863	2.90985	0.122903	0.445421	11.3009	0.309399	0.553293	4.10093	0.000491078	0.00901872	8.39105	0.255377	0.46797	1.19108	0.000154104	0.0106572	-7.19997	0.000540255	0.00382587	-0.501144	-1.68291	0.0614402	-0.225224	-0.47092	-1.11043	0.141729	1.86816	1.9391	0.172477	0.105232
OGJEHOCG_00655;KPACOFLO_00440;AIKLKAMK_00107	OGJEHOCG_00655;KPACOFLO_00440;AIKLKAMK_00107	24;24;24	OGJEHOCG_00655 hypothetical protein;KPACOFLO_00440 hypothetical protein;AIKLKAMK_00107 hypothetical protein	Bifidobacterium vaginale[F08];Bifidobacterium vaginale[F12];Bifidobacterium vaginale[F02]		-2.7822	-4.66441	-3.30023	0.593455	0.0668397	-2.29791	-3.42817	7.94974	7.80733	-1.63774	-1.18684	-0.887897	-0.523735	0.209682	0.563049	2.0501	0.050322	0.399149	11.6018	0.198897	0.449162	2.66425	0.000327967	0.00719725	9.55174	0.517654	0.706744	0.61415	1.27994e-05	0.00404645	-8.93759	4.9286e-05	0.000696484	-0.623382	-1.10189	-0.755078	0.234802	0.100922	-0.500262	-0.787606	2.10497	2.06877	-0.332428	-0.217799
OGJEHOCG_00303;KPACOFLO_00754;AIKLKAMK_00589	OGJEHOCG_00303;KPACOFLO_00754;AIKLKAMK_00589	5;5;5	OGJEHOCG_00303 50S ribosomal protein L16;KPACOFLO_00754 50S ribosomal protein L16;AIKLKAMK_00589 50S ribosomal protein L16	Bifidobacterium vaginale[F08];Bifidobacterium vaginale[F12];Bifidobacterium vaginale[F02]		-7.29283	-6.66119	-3.56701	-5.63943	-5.43516	-2.02123	-3.91052	4.60805	4.64932	-4.12614	-2.98419	-2.97891	-3.62069	0.0114709	0.133606	2.86234	0.0168592	0.337277	11.6057	0.00572064	0.0695592	3.54953	0.000189186	0.00527996	8.74335	0.38052	0.598713	0.687188	8.33185e-05	0.00784613	-8.05616	8.09177e-06	0.000214003	-1.15851	-0.988106	-0.153381	-0.712463	-0.657356	0.26363	-0.246049	2.05203	2.06316	-0.304217	0.00384955
OGJEHOCG_00309;KPACOFLO_00660;AIKLKAMK_00595	OGJEHOCG_00309;KPACOFLO_00660;AIKLKAMK_00595	6;6;6	OGJEHOCG_00309 50S ribosomal protein L4;KPACOFLO_00660 50S ribosomal protein L4;AIKLKAMK_00595 50S ribosomal protein L4	Bifidobacterium vaginale[F08];Bifidobacterium vaginale[F12];Bifidobacterium vaginale[F02]		-8.92388	-6.48044	-6.6366	-5.77352	-4.21375	-3.99315	-8.04239	4.1768	4.01201	-3.51397	-6.45034	-6.88005	-4.86716	0.313237	0.659555	1.97028	0.0646137	0.409717	11.7966	0.265324	0.513412	2.27428	0.000181937	0.00527121	9.82629	0.786885	0.884411	0.304002	0.00104247	0.0219713	-9.52229	0.000108818	0.00119215	-1.09859	-0.501294	-0.539467	-0.32849	0.0527947	0.106721	-0.88311	2.10385	2.06357	0.223856	-0.493937
AIKLKAMK_00596;KPACOFLO_00661;OGJEHOCG_00310	AIKLKAMK_00596;KPACOFLO_00661;OGJEHOCG_00310	9;8;7	AIKLKAMK_00596 50S ribosomal protein L3;KPACOFLO_00661 50S ribosomal protein L3;OGJEHOCG_00310 50S ribosomal protein L3	Bifidobacterium vaginale[F02];Bifidobacterium vaginale[F12];Bifidobacterium vaginale[F08]		-7.65474	-7.15037	-6.68168	-4.37931	-4.16773	-6.22801	-5.22344	4.29604	4.92801	-1.86301	-5.29082	-7.96071	-6.83606	0.0137148	0.14598	2.06652	0.00146355	0.304012	12.0146	0.245518	0.494837	1.91491	1.94077e-05	0.00202457	9.94806	0.920077	0.958166	-0.151614	0.00357589	0.0413486	-10.0997	0.000192475	0.00184793	-0.822802	-0.703708	-0.593038	-0.0493896	0.000569115	-0.485915	-0.248711	1.99908	2.1483	0.544771	-0.26462
OGJEHOCG_01077;KPACOFLO_00422;AIKLKAMK_00103	OGJEHOCG_01077;KPACOFLO_00422;AIKLKAMK_00103	6;6;6	OGJEHOCG_01077 30S ribosomal protein S6;KPACOFLO_00422 30S ribosomal protein S6;AIKLKAMK_00103 30S ribosomal protein S6	Bifidobacterium vaginale[F08];Bifidobacterium vaginale[F12];Bifidobacterium vaginale[F02]		-9.58355	-9.87767	-10.1033	-3.62826	-3.52535	-9.46512	-6.53959	4.11364	3.15564	-0.608661	-0.0706651	-4.74739	-5.81352	0.0912922	0.385553	3.07828	0.0135377	0.325618	13.3652	0.0168293	0.127161	6.92055	0.00114897	0.0144138	10.287	0.0986442	0.254874	3.84227	0.0170453	0.103915	-6.4447	0.00285609	0.0120967	-1.07016	-1.13043	-1.17667	0.150163	0.171249	-1.0459	-0.446412	1.73659	1.54028	0.768923	0.879166
OGJEHOCG_00696;MCNAPLHK_00190;KPACOFLO_00641	OGJEHOCG_00696;MCNAPLHK_00190;KPACOFLO_00641	7;7;7	OGJEHOCG_00696 DNA-binding protein HB1;MCNAPLHK_00190 DNA-binding protein HB1;KPACOFLO_00641 DNA-binding protein HB1	Bifidobacterium vaginale[F12];Bifidobacterium lacrimalis[F08];Bifidobacterium vaginale[F02]		-4.6097	-6.73194	-5.46607	-9.09561	-6.06358	-7.38862	-3.84967	4.86783	5.38363	0.349339	-0.309674	-0.627691	0.861879	0.652049	0.855673	-0.701888	0.0503078	0.399149	10.7966	0.0914083	0.305015	5.73928	0.000105766	0.00412818	11.4984	0.000986901	0.0123217	6.44117	0.000429775	0.0148608	-5.05727	2.25214e-05	0.00041822	-0.452675	-0.911048	-0.637638	-1.42156	-0.766692	-1.05288	-0.288519	1.59433	1.70574	0.618403	0.476066
KPACOFLO_00235;OGJEHOCG_00798;MCNAPLHK_00738	KPACOFLO_00235;OGJEHOCG_00798;MCNAPLHK_00738	4;4;2	KPACOFLO_00235 putative transcriptional regulatory protein pdtaR;OGJEHOCG_00798 putative transcriptional regulatory protein pdtaR;MCNAPLHK_00738 putative transcriptional regulatory protein pdtaR	Bifidobacterium lacrimalis[F08];Bifidobacterium vaginale[F02];Bifidobacterium vaginale[F12]		-4.57851	-4.8658	-4.60472	-5.67582	-6.06409	-6.39386	-3.43145	0.0399892	-1.5927	-5.59502	-5.98861	-6.62213	-6.14429	0.407631	0.726611	-0.511831	0.121039	0.445421	3.9458	0.0063582	0.0736159	-1.36536	0.0459463	0.166687	4.45763	0.200712	0.40288	-0.853527	0.0801363	0.264294	-5.31116	0.000692554	0.00453719	0.0770307	-0.0670776	0.0638828	-0.473379	-0.66814	-0.833548	0.652397	2.39367	1.57471	-0.432853	-0.630278
KPACOFLO_00664;OGJEHOCG_00912;MCNAPLHK_00375	KPACOFLO_00664;OGJEHOCG_00912;MCNAPLHK_00375	3;2;2	KPACOFLO_00664 Dihydroorotate dehydrogenase B (NAD(+)), catalytic subunit;OGJEHOCG_00912 Dihydroorotate dehydrogenase B (NAD(+)), catalytic subunit;MCNAPLHK_00375 Dihydroorotate dehydrogenase B (NAD(+)), catalytic subunit	Bifidobacterium lacrimalis[F08];Bifidobacterium vaginale[F02];Bifidobacterium vaginale[F12]		-5.48427	-6.22595	-6.90615	-6.89956	-6.35862	-3.24928	-5.98995	-1.58219	-1.81055	-7.35377	-7.32867	-4.59011	-4.22902	0.974922	0.988531	-0.0256038	0.0397212	0.383304	4.15874	0.983632	0.991341	-0.0202843	0.00314178	0.0272395	4.18434	0.996254	0.997381	0.0053195	0.0152018	0.0970899	-4.17902	0.0280317	0.0660639	-0.126766	-0.49856	-0.839539	-0.836236	-0.565067	0.993613	-0.380259	1.82931	1.71483	-1.06392	-1.05134
OGJEHOCG_00938;KPACOFLO_00281;AIKLKAMK_00413;MCNAPLHK_00066	OGJEHOCG_00938;KPACOFLO_00281;AIKLKAMK_00413;MCNAPLHK_00066	4;4;4;2	OGJEHOCG_00938 Ribose-phosphate pyrophosphokinase;KPACOFLO_00281 Ribose-phosphate pyrophosphokinase;AIKLKAMK_00413 Ribose-phosphate pyrophosphokinase;MCNAPLHK_00066 Ribose-phosphate pyrophosphokinase	Bifidobacterium lacrimalis[F08];Bifidobacterium vaginale[F08];Bifidobacterium vaginale[F12];Bifidobacterium vaginale[F02]		-4.49285	-5.88679	-4.74477	-6.81217	-7.02891	-5.66046	-6.29481	-0.341591	0.0664701	-6.86205	-8.69734	-5.19062	-5.46268	0.387197	0.715846	-0.918406	0.0679627	0.409717	5.05226	0.279945	0.525691	-1.36336	4.95114e-05	0.00277389	5.97066	0.645214	0.794227	-0.44495	0.00297187	0.0368446	-6.41561	0.000690441	0.00453719	0.277093	-0.28073	0.176279	-0.651047	-0.737782	-0.190158	-0.444009	1.93833	2.10163	-0.671007	-1.40545
OGJEHOCG_00542;KPACOFLO_00377;AIKLKAMK_00716;MCNAPLHK_00963	OGJEHOCG_00542;KPACOFLO_00377;AIKLKAMK_00716;MCNAPLHK_00963	12;12;12;6	OGJEHOCG_00542 Xaa-Pro aminopeptidase 1;KPACOFLO_00377 Xaa-Pro aminopeptidase 1;AIKLKAMK_00716 Xaa-Pro aminopeptidase 1;MCNAPLHK_00963 Xaa-Pro aminopeptidase 1	Bifidobacterium lacrimalis[F08];Bifidobacterium vaginale[F08];Bifidobacterium vaginale[F12];Bifidobacterium vaginale[F02]		-4.56895	-3.72606	-6.80145	-6.03415	-7.37124	-4.75627	-6.99095	1.20673	1.04287	-5.55884	-6.02085	-3.66381	-4.10581	0.0279464	0.20608	-2.2433	0.0434997	0.389737	5.27231	0.386421	0.611708	-0.689819	6.00462e-05	0.00298612	7.51561	0.0757051	0.211268	1.55349	0.00156957	0.0265149	-5.96213	5.97465e-05	0.00079173	-0.0574349	0.249925	-0.871518	-0.591721	-1.07929	-0.125742	-0.940621	2.04868	1.98892	-0.418399	-0.586872
MCNAPLHK_00880;OGJEHOCG_00861;KPACOFLO_00896	MCNAPLHK_00880;OGJEHOCG_00861;KPACOFLO_00896	4;3;3	MCNAPLHK_00880 putative transcriptional regulatory protein;OGJEHOCG_00861 putative transcriptional regulatory protein/MSMEI_2866;KPACOFLO_00896 putative transcriptional regulatory protein/MSMEI_2866	Bifidobacterium vaginale[F12];Bifidobacterium vaginale[F02];Bifidobacterium lacrimalis[F08]		-4.3713	-3.01337	-2.66054	-5.07885	-1.67832	-2.97892	-7.36519	2.46095	3.38596	-6.11394	-6.30005	-8.11709	-5.88582	0.840634	0.946007	-0.260032	0.0214627	0.350068	6.61579	0.0652918	0.254609	-2.91189	0.00168052	0.0183754	6.87582	0.0603277	0.183358	-2.65186	0.000494973	0.0152348	-9.52768	0.00085693	0.00527507	-0.200244	0.187766	0.288582	-0.402418	0.569237	0.197609	-1.05571	1.75198	2.01629	-0.698181	-0.751359
AIKLKAMK_00186;OGJEHOCG_00624;KPACOFLO_00749;MCNAPLHK_00996	AIKLKAMK_00186;OGJEHOCG_00624;KPACOFLO_00749;MCNAPLHK_00996	8;7;7;5	AIKLKAMK_00186 ATP synthase subunit delta;OGJEHOCG_00624 ATP synthase subunit delta;KPACOFLO_00749 ATP synthase subunit delta;MCNAPLHK_00996 ATP synthase subunit delta	Bifidobacterium lacrimalis[F08];Bifidobacterium vaginale[F12];Bifidobacterium vaginale[F02];Bifidobacterium vaginale[F08]		-4.91047	-5.8147	-7.10495	-5.74279	-6.83275	-3.49516	-4.97629	1.78808	1.08994	-5.50448	-5.36194	-6.00012	-5.33172	0.751748	0.906851	-0.267802	0.00872419	0.319665	6.8016	0.752093	0.86664	-0.186978	0.000220728	0.00572738	7.0694	0.909851	0.954039	0.080824	0.0118792	0.0838247	-6.98857	9.13049e-05	0.00108342	-0.156329	-0.482229	-0.94725	-0.45631	-0.849149	0.353769	-0.180053	2.25792	2.0063	-0.370419	-0.319048
KPACOFLO_00680;OGJEHOCG_00517;MCNAPLHK_00141	KPACOFLO_00680;OGJEHOCG_00517;MCNAPLHK_00141	6;6;4	KPACOFLO_00680 Polyphosphate glucokinase;OGJEHOCG_00517 Polyphosphate glucokinase;MCNAPLHK_00141 Polyphosphate glucokinase	Bifidobacterium lacrimalis[F08];Bifidobacterium vaginale[F02];Bifidobacterium vaginale[F12]		-6.49087	-4.77433	-6.27551	-5.08202	-9.58893	-3.80105	-6.36977	2.43107	0.493656	-2.77205	-8.01921	-7.9117	-5.46739	0.67272	0.869331	-0.590856	0.0327185	0.369419	7.09496	0.799473	0.893141	-0.409988	0.00951051	0.0554592	7.68582	0.911952	0.954061	0.180868	0.0108826	0.0782503	-7.50495	0.00935214	0.0289054	-0.47366	0.0356463	-0.409762	-0.0556464	-1.39287	0.324423	-0.437728	2.17352	1.59868	0.629732	-0.927126
OGJEHOCG_00855;MCNAPLHK_00493;KPACOFLO_00394;AIKLKAMK_00110	OGJEHOCG_00855;MCNAPLHK_00493;KPACOFLO_00394;AIKLKAMK_00110	2;2;2;2	OGJEHOCG_00855 Guanine/hypoxanthine permease PbuO;MCNAPLHK_00493 Guanine/hypoxanthine permease PbuO;KPACOFLO_00394 Guanine/hypoxanthine permease PbuO;AIKLKAMK_00110 Guanine/hypoxanthine permease PbuO	Bifidobacterium vaginale[F08];Bifidobacterium vaginale[F12];Bifidobacterium lacrimalis[F08];Bifidobacterium vaginale[F02]		-8.53776	-6.85996	-6.75579	-6.68331	-4.88014	-5.86023	-7.20453	-1.36721	0.175155	-5.2258	-7.19017	-8.05132	-4.45379	0.303713	0.654128	1.42205	0.0252117	0.357107	7.10283	0.303509	0.548212	1.46859	0.0379035	0.148592	5.68078	0.962362	0.979296	0.0465354	0.0131251	0.0895094	-5.63424	0.00124057	0.00673145	-1.15576	-0.494041	-0.45296	-0.424374	0.286784	-0.0997573	-0.629939	1.67226	2.28056	0.15046	-0.624273
OGJEHOCG_01068;MCNAPLHK_00496;KPACOFLO_01114;AIKLKAMK_00444	OGJEHOCG_01068;MCNAPLHK_00496;KPACOFLO_01114;AIKLKAMK_00444	5;5;5;5	OGJEHOCG_01068 50S ribosomal protein L11;MCNAPLHK_00496 50S ribosomal protein L11;KPACOFLO_01114 50S ribosomal protein L11;AIKLKAMK_00444 50S ribosomal protein L11	Bifidobacterium vaginale[F08];Bifidobacterium vaginale[F12];Bifidobacterium lacrimalis[F08];Bifidobacterium vaginale[F02]		-5.57129	-2.87467	-1.32682	-6.1114	-7.44698	-1.82217	-1.75019	2.94698	3.12117	-7.19359	-8.55371	-3.76821	-6.66611	0.793606	0.925971	0.531468	0.115717	0.442625	7.25705	0.291137	0.535566	-2.32242	0.00618812	0.0418147	6.72559	0.123748	0.296987	-2.85389	0.00234716	0.0326118	-9.57948	0.00767869	0.0250423	-0.516003	0.19589	0.604512	-0.658589	-1.01117	0.473742	0.492746	1.73277	1.77876	-0.94428	-1.30334
OGJEHOCG_00623;KPACOFLO_00748;AIKLKAMK_00187;MCNAPLHK_00995	OGJEHOCG_00623;KPACOFLO_00748;AIKLKAMK_00187;MCNAPLHK_00995	2;2;2;1	OGJEHOCG_00623 ATP synthase subunit b;KPACOFLO_00748 ATP synthase subunit b;AIKLKAMK_00187 ATP synthase subunit b;MCNAPLHK_00995 ATP synthase subunit b	Bifidobacterium lacrimalis[F08];Bifidobacterium vaginale[F08];Bifidobacterium vaginale[F12];Bifidobacterium vaginale[F02]		-8.43574	-5.58297	-9.2474	-5.23086	-7.36747	-7.99125	-5.75911	0.304603	0.408234	-4.8934	-3.65133	-5.89344	-7.21743	0.953076	0.98329	-0.109863	0.12138	0.445421	7.36577	0.448683	0.65773	1.59546	0.000502014	0.00904186	7.47564	0.150874	0.337938	1.70532	0.00455185	0.0462141	-5.77032	0.00173331	0.00850515	-1.0031	-0.0518392	-1.27375	0.065573	-0.646884	-0.85488	-0.110575	1.91137	1.94593	0.178097	0.592268
OGJEHOCG_00254;KPACOFLO_00723;AIKLKAMK_00057;MCNAPLHK_00982	OGJEHOCG_00254;KPACOFLO_00723;AIKLKAMK_00057;MCNAPLHK_00982	13;13;13;10	OGJEHOCG_00254 Serine--tRNA ligase;KPACOFLO_00723 Serine--tRNA ligase;AIKLKAMK_00057 Serine--tRNA ligase;MCNAPLHK_00982 Serine--tRNA ligase	Bifidobacterium lacrimalis[F08];Bifidobacterium vaginale[F08];Bifidobacterium vaginale[F12];Bifidobacterium vaginale[F02]		-5.56677	-6.55033	-4.53687	-5.60438	-6.4439	-5.07992	-4.75805	1.81729	1.89851	-5.28086	-7.46469	-7.2138	-5.72227	0.321272	0.666018	0.773929	0.0382608	0.380951	7.91645	0.651771	0.797801	-0.361854	2.53992e-05	0.00209072	7.14252	0.132984	0.309782	-1.13578	0.000573337	0.0160607	-8.27831	6.70812e-06	0.000188549	-0.302006	-0.627543	0.0388696	-0.314453	-0.592315	-0.140866	-0.0343353	2.14197	2.16885	-0.207375	-0.930176
KPACOFLO_00122;AIKLKAMK_00066;MCNAPLHK_00908;OGJEHOCG_00630	KPACOFLO_00122;AIKLKAMK_00066;MCNAPLHK_00908;OGJEHOCG_00630	7;7;7;6	KPACOFLO_00122 50S ribosomal protein L19;AIKLKAMK_00066 50S ribosomal protein L19;MCNAPLHK_00908 50S ribosomal protein L19;OGJEHOCG_00630 50S ribosomal protein L19	Bifidobacterium vaginale[F02];Bifidobacterium lacrimalis[F08];Bifidobacterium vaginale[F08];Bifidobacterium vaginale[F12]		-2.08371	-5.91818	-6.81957	-5.16165	-7.56333	-5.68593	-5.28161	4.37607	3.71873	-4.25306	-2.80206	-4.39288	-4.17717	0.464399	0.761584	-2.10147	0.140288	0.456059	8.04834	0.968738	0.983418	0.094655	2.35975e-05	0.00204789	10.1498	0.007985	0.0486224	2.19612	0.000273822	0.0122591	-7.95369	3.53889e-05	0.00055936	0.396217	-0.6457	-0.89063	-0.440133	-1.09273	-0.582591	-0.472727	2.1515	1.97288	-0.193246	0.201024
AIKLKAMK_00691;OGJEHOCG_00565;KPACOFLO_00362;MCNAPLHK_00883	AIKLKAMK_00691;OGJEHOCG_00565;KPACOFLO_00362;MCNAPLHK_00883	12;11;11;9	AIKLKAMK_00691 Ribose-phosphate pyrophosphokinase;OGJEHOCG_00565 Ribose-phosphate pyrophosphokinase;KPACOFLO_00362 Ribose-phosphate pyrophosphokinase;MCNAPLHK_00883 Ribose-phosphate pyrophosphokinase	Bifidobacterium lacrimalis[F08];Bifidobacterium vaginale[F12];Bifidobacterium vaginale[F02];Bifidobacterium vaginale[F08]		-6.41713	-8.02643	-3.54897	-5.51766	-7.23247	-7.92123	-3.98721	2.16791	0.909483	-1.3496	-6.58929	-6.36313	-5.21552	0.261209	0.615075	1.58027	0.0157713	0.332399	8.76048	0.184282	0.433847	2.3424	0.00179254	0.0193506	7.18021	0.628031	0.78203	0.762127	0.00953947	0.0721739	-6.41808	0.0060636	0.0211987	-0.569842	-1.05981	0.303397	-0.295991	-0.818083	-1.02778	0.169971	2.04396	1.66082	0.973019	-0.622259
OGJEHOCG_00062;KPACOFLO_00019;AIKLKAMK_00216;MCNAPLHK_00344	OGJEHOCG_00062;KPACOFLO_00019;AIKLKAMK_00216;MCNAPLHK_00344	18;18;18;12	OGJEHOCG_00062 Adenylosuccinate synthetase;KPACOFLO_00019 Adenylosuccinate synthetase;AIKLKAMK_00216 Adenylosuccinate synthetase;MCNAPLHK_00344 Adenylosuccinate synthetase	Bifidobacterium lacrimalis[F08];Bifidobacterium vaginale[F08];Bifidobacterium vaginale[F12];Bifidobacterium vaginale[F02]		-7.06162	-6.20809	-5.75022	-3.52465	-5.96829	-1.31769	-6.90081	1.97386	2.55048	-7.9464	-5.12736	-4.6401	-4.96343	0.137348	0.464401	1.94253	0.00576963	0.318497	8.89703	0.33259	0.56934	0.965537	0.001676	0.0183754	6.9545	0.466254	0.66612	-0.976991	0.000934888	0.0209975	-7.93149	0.00209093	0.00962001	-0.852477	-0.596253	-0.4588	0.209303	-0.524264	0.871817	-0.804202	1.85992	2.03302	-1.11808	-0.271821
OGJEHOCG_00472;KPACOFLO_00505;AIKLKAMK_00575;MCNAPLHK_01016	OGJEHOCG_00472;KPACOFLO_00505;AIKLKAMK_00575;MCNAPLHK_01016	10;10;10;5	OGJEHOCG_00472 Adenylate kinase;KPACOFLO_00505 Adenylate kinase;AIKLKAMK_00575 Adenylate kinase;MCNAPLHK_01016 Adenylate kinase	Bifidobacterium lacrimalis[F08];Bifidobacterium vaginale[F08];Bifidobacterium vaginale[F12];Bifidobacterium vaginale[F02]		-5.54015	-6.97273	-4.94092	-7.78121	-5.73684	-6.5799	-5.22866	3.17697	2.45067	-6.79241	-5.78456	-6.01847	-1.20056	0.83799	0.944671	0.202931	0.0204504	0.349586	9.07025	0.420056	0.636266	1.30744	6.77777e-05	0.0032486	8.86732	0.464887	0.665026	1.10451	0.00658109	0.0563524	-7.76282	0.000836689	0.00517892	-0.326101	-0.729016	-0.157568	-0.956401	-0.381422	-0.618533	-0.238497	2.12559	1.92132	-0.678302	-0.394842
OGJEHOCG_00557;MCNAPLHK_00644;KPACOFLO_00937;AIKLKAMK_00457	OGJEHOCG_00557;MCNAPLHK_00644;KPACOFLO_00937;AIKLKAMK_00457	4;4;4;4	OGJEHOCG_00557 50S ribosomal protein L27;MCNAPLHK_00644 50S ribosomal protein L27;KPACOFLO_00937 50S ribosomal protein L27;AIKLKAMK_00457 50S ribosomal protein L27	Bifidobacterium vaginale[F08];Bifidobacterium vaginale[F12];Bifidobacterium lacrimalis[F08];Bifidobacterium vaginale[F02]		-7.60648	-6.86088	-7.96182	-5.07695	-6.25465	-5.36643	-7.77271	1.5502	3.0294	-2.91396	-6.27259	-8.42873	-4.63248	0.338805	0.680781	0.747169	0.0201131	0.347736	9.52348	0.255714	0.503235	1.67174	0.00567639	0.0395027	8.77631	0.517727	0.706744	0.924573	0.00491616	0.0480329	-7.85174	0.000692519	0.00453719	-0.737687	-0.529323	-0.836988	-0.0307903	-0.359907	-0.111686	-0.784141	1.82122	2.23459	0.573675	-0.36492
OGJEHOCG_00703;MCNAPLHK_00829;KPACOFLO_00102;AIKLKAMK_00150	OGJEHOCG_00703;MCNAPLHK_00829;KPACOFLO_00102;AIKLKAMK_00150	9;9;9;9	OGJEHOCG_00703 Inorganic pyrophosphatase;MCNAPLHK_00829 Inorganic pyrophosphatase;KPACOFLO_00102 Inorganic pyrophosphatase;AIKLKAMK_00150 Inorganic pyrophosphatase	Bifidobacterium vaginale[F08];Bifidobacterium vaginale[F12];Bifidobacterium lacrimalis[F08];Bifidobacterium vaginale[F02]		-8.50897	-2.29582	-4.69408	-7.82838	-5.68131	-3.51273	-6.4707	4.43985	4.18367	-6.38615	-8.06708	-5.96399	-4.52077	0.952259	0.983128	-0.235045	0.196525	0.501914	9.71416	0.834187	0.909341	-0.832101	0.000131661	0.00455258	9.9492	0.583509	0.750783	-0.597056	0.000550547	0.0157208	-10.5463	0.000901257	0.00541243	-1.01399	0.466769	-0.1048	-0.85179	-0.340086	0.176746	-0.52822	2.07207	2.01101	-0.508068	-0.908681
OGJEHOCG_01093;AIKLKAMK_00086;KPACOFLO_00950;MCNAPLHK_00049	OGJEHOCG_01093;AIKLKAMK_00086;KPACOFLO_00950;MCNAPLHK_00049	6;6;5;4	OGJEHOCG_01093 30S ribosomal protein S16;AIKLKAMK_00086 30S ribosomal protein S16;KPACOFLO_00950 30S ribosomal protein S16;MCNAPLHK_00049 30S ribosomal protein S16	Bifidobacterium lacrimalis[F08];Bifidobacterium vaginale[F12];Bifidobacterium vaginale[F08];Bifidobacterium vaginale[F02]		-4.70264	-7.05155	0.143636	-0.509083	-0.448237	-7.91259	-1.60632	4.03348	3.76062	4.33382	-2.4089	1.5186	-1.60912	0.112632	0.429175	3.81058	0.0727672	0.410178	9.77414	0.0342519	0.185329	6.33569	0.0157544	0.0795991	5.96357	0.27887	0.490913	2.52512	0.111987	0.320434	-3.43845	0.0375102	0.0831765	-0.952434	-1.54993	0.280306	0.114275	0.129752	-1.76895	-0.164828	1.26976	1.20035	1.34616	-0.36898
OGJEHOCG_00406;KPACOFLO_00175;AIKLKAMK_00254;MCNAPLHK_00614	OGJEHOCG_00406;KPACOFLO_00175;AIKLKAMK_00254;MCNAPLHK_00614	11;11;11;10	OGJEHOCG_00406 Trehalose import ATP-binding protein SugC;KPACOFLO_00175 Trehalose import ATP-binding protein SugC;AIKLKAMK_00254 Trehalose import ATP-binding protein SugC;MCNAPLHK_00614 Trehalose import ATP-binding protein SugC	Bifidobacterium lacrimalis[F08];Bifidobacterium vaginale[F08];Bifidobacterium vaginale[F12];Bifidobacterium vaginale[F02]		-4.67139	-8.93768	-1.93039	-2.48847	-4.86676	-1.5273	-9.21794	3.2375	3.41737	-4.11909	-5.62704	-6.49414	-5.36255	0.389617	0.716872	2.79836	0.131563	0.449302	10.132	0.62831	0.785552	1.40383	0.00667986	0.0439956	7.33361	0.398232	0.614138	-1.39454	0.000279416	0.0122591	-8.72814	0.00837484	0.0265143	-0.239311	-1.33259	0.463098	0.320083	-0.289377	0.566394	-1.40441	1.78742	1.83352	-0.0977798	-0.484206
FPEFDMFL_00396	FPEFDMFL_00396	7	FPEFDMFL_00396 putative L-ascorbate-6-phosphate lactonase UlaG	Atopobium vaginae[F08]		-3.55723	-4.21721	-3.28409	-7.8627	-8.06828	-7.96015	-7.10297	-0.00786207	-0.175099	-4.95873	-3.75601	-4.80447	-7.44811	0.0293868	0.210463	-2.96842	0.0430711	0.389737	3.79574	0.189585	0.439782	-1.35461	0.00165714	0.0183362	6.76416	0.220378	0.426922	1.61381	0.00676649	0.0574827	-5.15035	0.00553363	0.0198636	0.471228	0.232828	0.569893	-1.08401	-1.15827	-1.11921	-0.809576	1.75334	1.69293	-0.0350278	0.399422
FPEFDMFL_00462	FPEFDMFL_00462	1	FPEFDMFL_00462 30S ribosomal protein S10	Atopobium vaginae[F08]		-3.44388	-1.8897	-8.11954	-5.14192	-4.22778	-5.65041	-7.0316	-2.16976	-2.06925	-6.08708	-4.68329	-4.69597	-5.01062	0.0535255	0.293926	-3.36746	0.609209	0.770389	0.547288	0.152454	0.393849	-2.45245	0.00468357	0.034781	3.91475	0.280176	0.492088	0.915013	0.00247026	0.0331315	-2.99974	0.00733554	0.0242473	0.626308	1.44533	-1.83766	-0.268523	0.213207	-0.536486	-1.26435	1.29774	1.35071	-0.766599	-0.0268342
FPEFDMFL_00444	FPEFDMFL_00444	10	FPEFDMFL_00444 Elongation factor Tu	Atopobium vaginae[F08]		-4.33685	-7.15348	-4.29584	-4.21615	-3.96551	-4.93658	-6.23751	0.634162	-0.263206	-6.42936	-6.28216	-3.92214	-4.72253	0.600166	0.832394	1.01484	0.122656	0.445421	5.93064	0.825079	0.905044	0.406114	0.00467192	0.0347528	4.9158	0.441957	0.648576	-0.60873	0.00229882	0.0326118	-5.52453	0.00158604	0.00796802	-0.00853585	-1.24925	0.00952878	0.0446326	0.155038	-0.272714	-0.845769	2.18118	1.78589	-0.930278	-0.865437
FPEFDMFL_00242	FPEFDMFL_00242	9	FPEFDMFL_00242 60 kDa chaperonin	Atopobium vaginae[F08]		-7.58637	-5.66166	-7.32087	-5.29225	-5.44103	-6.03201	-4.42313	-0.426685	-0.808764	-6.35618	-4.06226	-2.26529	-6.83721	0.504017	0.785636	0.922155	0.0907975	0.429817	6.00629	0.303585	0.548212	1.74378	0.000210917	0.00559276	5.08413	0.517519	0.706744	0.821621	0.0258284	0.134174	-4.26251	0.010663	0.0319745	-1.18645	-0.364318	-1.07305	-0.206525	-0.270077	-0.522512	0.164716	1.87178	1.70858	-0.66098	0.31886
KOPMNAED_00898	KOPMNAED_00898	1	KOPMNAED_00898 Glycine--tRNA ligase	Ureplasma parvum[F08]		-6.21753	-6.67281	-6.30775	-5.03273	-6.58704	-2.28188	-8.49268	0.36159	-0.485694	-5.98048	-6.58848	-3.77687	-3.74179	0.536534	0.80395	0.704752	0.0144765	0.327318	6.38312	0.149799	0.390866	1.42327	0.0039285	0.0313855	5.67837	0.588361	0.754765	0.718515	0.00434081	0.0450996	-4.95985	0.0168036	0.0446416	-0.556418	-0.729528	-0.590722	-0.10592	-0.696918	0.940041	-1.4215	1.94517	1.62301	-0.466284	-0.697462
FPEFDMFL_00977	FPEFDMFL_00977	2	FPEFDMFL_00977 hypothetical protein	Atopobium vaginae[F08]		-5.54556	-7.39317	-7.27126	-6.33175	-2.95743	-4.31879	-7.81989	0.309282	-1.0178	-4.24024	-7.65953	-4.8388	-4.16407	0.612196	0.838331	0.729542	0.0404047	0.384271	6.11511	0.39759	0.620718	1.24371	0.00691123	0.0448396	5.38556	0.689168	0.821065	0.514168	0.0127558	0.0875304	-4.8714	0.0204395	0.0519916	-0.267279	-0.993227	-0.945326	-0.576183	0.749629	0.214732	-1.16089	2.03315	1.51173	0.245598	-1.09788
FPEFDMFL_00677	FPEFDMFL_00677	7	FPEFDMFL_00677 Enolase	Atopobium vaginae[F08]		-6.18662	-4.52506	-4.29482	-5.89264	-4.41214	-6.82637	-7.85422	0.369463	0.719185	-3.61227	-7.39555	-5.83857	-5.24919	0.679563	0.87232	-0.500197	0.0780597	0.416256	5.90017	0.892777	0.94024	-0.168054	0.000498217	0.00903732	6.40036	0.759687	0.867038	0.332143	0.00346107	0.0406331	-6.06822	0.00248992	0.0109681	-0.56654	0.0633685	0.150656	-0.455089	0.106178	-0.809077	-1.19874	1.91892	2.05151	0.409417	-1.02486
FPEFDMFL_00649	FPEFDMFL_00649	11	FPEFDMFL_00649 Glyceraldehyde-3-phosphate dehydrogenase	Atopobium vaginae[F08]		-5.20239	-2.64228	-3.4883	-1.52162	-2.30435	-2.37673	-2.83715	2.51933	2.35576	-1.91638	-2.62146	-2.8982	-2.97742	0.460793	0.75863	1.41671	0.12522	0.445875	6.35988	0.48687	0.687365	1.31897	5.90629e-05	0.00297999	4.94318	0.81597	0.900334	-0.0977351	8.60155e-05	0.00793134	-5.04091	0.000117631	0.00126062	-1.49093	-0.301564	-0.694604	0.219069	-0.144567	-0.178192	-0.392095	2.0964	2.02041	0.0356748	-0.291889
FPEFDMFL_00648	FPEFDMFL_00648	2	FPEFDMFL_00648 Phosphoglycerate kinase	Atopobium vaginae[F08]		-6.63976	-5.94911	-5.14112	-7.78015	-5.86436	-5.81126	-5.85933	-1.82943	-3.21504	-5.34641	-8.25295	-4.64175	-5.18515	0.735364	0.900089	0.203191	0.0704308	0.410178	3.7722	0.647287	0.796025	0.437873	0.0535074	0.183158	3.56901	0.810583	0.897639	0.234682	0.0431733	0.18472	-3.33433	0.0278084	0.0657728	-0.67324	-0.264847	0.212932	-1.34757	-0.214733	-0.183335	-0.211759	2.17119	1.35185	0.0915381	-1.62714
AIKLKAMK_00344;KOPMNAED_00220	AIKLKAMK_00344	27;1	AIKLKAMK_00344 Elongation factor Tu	Bifidobacterium vaginale[F08]		-3.49085	-7.80189	-5.96652	-8.67754	-7.29185	-4.61432	-7.28492	6.59896	6.74456	-3.78005	-4.1875	-4.30075	-3.47348	0.695228	0.880675	-1.12066	0.109951	0.440688	12.3181	0.572433	0.74551	1.71092	3.50889e-05	0.00239493	13.4388	0.0126062	0.0649536	2.83158	1.91606e-06	0.00165304	-10.6072	1.2619e-05	0.000297083	0.0336154	-0.844607	-0.470716	-1.02299	-0.740705	-0.195252	-0.739292	2.08905	2.11872	-0.0253001	-0.108304
AIKLKAMK_00108	AIKLKAMK_00108	4	AIKLKAMK_00108 50S ribosomal protein L7/L12	Bifidobacterium vaginale[F08]		1.96148	0.109945	-5.98341	-4.79328	-6.95319	0.896691	-5.62354	6.03351	5.38292	0.525215	0.473594	0.407969	0.0934682	0.0236009	0.192581	-5.52706	0.0954369	0.43178	4.67251	0.604973	0.768039	-0.66065	0.00141025	0.0164047	10.1996	0.0247254	0.100975	4.86641	0.0256299	0.133456	-5.33316	0.00163774	0.00818129	0.613303	0.165529	-1.30809	-1.02027	-1.54262	0.355795	-1.22106	1.59809	1.44075	0.265958	0.253474
AIKLKAMK_00406;OGJEHOCG_01111;KPACOFLO_01011;KOPMNAED_00499	AIKLKAMK_00406	54;9;4;1	AIKLKAMK_00406 DNA-directed RNA polymerase subunit beta	Bifidobacterium vaginale[F08]		-3.2039	-4.74951	-3.008	-4.96159	-4.43727	-3.3764	-9.13348	1.90247	1.75545	-1.95956	-2.21897	-3.20805	-1.34656	0.490073	0.776008	-1.00664	0.0818724	0.425011	5.80567	0.211068	0.461401	1.79342	0.00333375	0.0280242	6.81231	0.0613094	0.185226	2.80007	0.00150897	0.0260886	-4.01225	0.00695639	0.0234081	-0.0998363	-0.641212	-0.0312176	-0.715496	-0.531844	-0.160258	-2.17677	1.68876	1.63726	0.336017	0.245154
AIKLKAMK_00159;KPACOFLO_00064	AIKLKAMK_00159	12;1	AIKLKAMK_00159 Ribonucleoside-diphosphate reductase subunit beta nrdF2	Bifidobacterium vaginale[F08]		-6.727	-3.07493	-3.82285	-7.82093	-4.01343	-6.04267	-6.75799	1.30147	1.76957	-3.06182	-3.99395	-3.87001	-5.05798	0.74313	0.903168	-0.790609	0.171031	0.482599	6.43649	0.707143	0.835479	0.905023	0.000451209	0.00864523	7.2271	0.102719	0.260454	1.69563	0.00030345	0.012567	-5.53146	0.00223783	0.0101378	-0.976227	0.301341	0.0397038	-1.35891	-0.0269653	-0.736835	-0.987069	1.8323	1.99605	0.305926	-0.0201516
AIKLKAMK_00345;KPACOFLO_00947;OGJEHOCG_01089	AIKLKAMK_00345	38;6;6	AIKLKAMK_00345 Elongation factor G	Bifidobacterium vaginale[F08]		-6.8655	-4.51304	-4.7196	-4.35749	-3.04759	-2.07367	-6.37987	3.65878	3.57635	-2.149	-2.51112	-2.38547	-3.91117	0.381545	0.711462	1.57362	0.0797128	0.419526	9.30683	0.213538	0.463293	2.95008	0.000454061	0.00866239	7.73321	0.151406	0.338303	1.37646	0.000480974	0.0152348	-6.35675	0.000219393	0.00201878	-1.28601	-0.551895	-0.616356	-0.503357	-0.0945862	0.209337	-1.13446	1.99822	1.9725	0.185832	0.0728268
AIKLKAMK_00631;OGJEHOCG_00245	AIKLKAMK_00631	8;1	AIKLKAMK_00631 Allantoinase	Bifidobacterium vaginale[F08]		-2.87636	-6.05379	-6.73107	-6.6994	-5.95439	-5.29061	-7.02495	0.156924	-0.674691	-5.78133	-6.79885	-4.38108	-4.4676	0.442315	0.751487	-1.87501	0.21216	0.513171	4.20619	0.674774	0.814237	-0.892143	0.00429666	0.0330707	6.0812	0.198752	0.399854	0.982864	0.00236821	0.0326118	-5.09833	0.000887935	0.00537644	0.826279	-0.528949	-0.817821	-0.804313	-0.486553	-0.203439	-0.943166	2.12003	1.76533	-0.412741	-0.846732
AIKLKAMK_00122;OGJEHOCG_00383	AIKLKAMK_00122	30;13	AIKLKAMK_00122 Polyribonucleotide nucleotidyltransferase	Bifidobacterium vaginale[F08]		-3.86775	-5.04265	-7.51758	-4.71584	-6.22356	-4.93379	-6.66693	2.17527	2.13534	-4.29047	-5.22232	-6.02461	-4.97056	0.14957	0.482506	-1.55634	0.0561674	0.401094	6.6105	0.441522	0.651827	-0.67179	0.000100591	0.00408454	8.16684	0.210498	0.414258	0.884551	0.000251194	0.0120476	-7.28229	1.80741e-05	0.000360004	0.124933	-0.265715	-1.08862	-0.157054	-0.658365	-0.22952	-0.805783	2.13422	2.12094	-0.0156188	-0.325455
AIKLKAMK_00540	AIKLKAMK_00540	2	AIKLKAMK_00540 Putative peptide transport permease protein	Bifidobacterium vaginale[F08]		-3.80621	-4.79199	-4.1004	-8.41017	-4.91461	-4.19547	-6.74213	1.39064	0.5914	-4.68121	-3.78252	-4.94255	-4.83963	0.216233	0.568346	-1.37346	0.0159314	0.333184	5.29012	0.694662	0.827905	-0.262377	0.000800859	0.0116599	6.66358	0.261837	0.473951	1.11108	0.0081018	0.0649612	-5.5525	0.00142659	0.00747228	0.111098	-0.269158	-0.00238497	-1.66484	-0.316456	-0.039057	-1.02141	2.11573	1.80743	-0.226424	0.120234
AIKLKAMK_00533	AIKLKAMK_00533	3	AIKLKAMK_00533 Acetylxylan esterase	Bifidobacterium vaginale[F08]		-5.58471	-6.79975	-7.73653	-5.27897	-7.90353	-5.31198	-8.39292	0.400044	-0.878982	-8.29022	-5.81762	-3.54773	-4.63724	0.469267	0.765638	-0.732556	0.0214038	0.350068	5.95276	0.629009	0.785773	0.619026	0.00357942	0.0292035	6.68532	0.314708	0.532657	1.35158	0.0114978	0.0814226	-5.33373	0.00518663	0.0189563	-0.0795472	-0.524932	-0.86832	0.0325243	-0.929535	0.0204269	-1.10893	2.11423	1.64539	-1.07128	-0.164922
AIKLKAMK_00397;MCNAPLHK_00962	AIKLKAMK_00397	14;5	AIKLKAMK_00397 Aminopeptidase N	Bifidobacterium vaginale[F08]		-5.23665	-6.5606	-6.26296	-4.6522	-6.04071	-4.88056	-7.60466	-0.203353	0.0522472	-5.5497	-6.19467	-7.60603	-6.50297	0.991148	0.996016	0.0104061	0.0634745	0.408796	5.82307	0.551631	0.733175	-0.564719	0.00025978	0.0062608	5.81266	0.428029	0.637649	-0.575125	0.000332421	0.0130203	-6.38779	0.000201114	0.00190606	-0.0263597	-0.570596	-0.448247	0.213892	-0.356884	0.120018	-0.99978	2.04268	2.14775	-0.155047	-0.420174
AIKLKAMK_00185;OGJEHOCG_01147;KPACOFLO_00963;OGJEHOCG_00625;OGJEHOCG_00626	AIKLKAMK_00185	22;6;6;6;2	AIKLKAMK_00185 ATP synthase subunit alpha	Bifidobacterium vaginale[F08]		-2.20032	-3.75397	-3.56573	-2.469	-6.02223	-2.95255	-2.47674	1.60232	1.87046	-1.57846	-3.54246	-8.31899	-5.88073	0.649991	0.855673	-0.520103	0.0959347	0.43178	4.71353	0.325037	0.563058	-1.85302	0.00110349	0.0140751	5.23363	0.449614	0.653842	-1.33291	0.0199555	0.113818	-6.56655	0.0257276	0.0621902	0.292065	-0.260053	-0.193159	0.196586	-1.06612	0.024745	0.193836	1.64341	1.73869	0.513056	-0.184891
AIKLKAMK_00680;OGJEHOCG_00749;KPACOFLO_00424	AIKLKAMK_00680	16;1;1	AIKLKAMK_00680 Fimbrial subunit type 1	Bifidobacterium vaginale[F08]		-3.80773	-4.46873	-1.78098	-2.23028	-2.6768	-3.26648	-1.88389	2.44149	2.97969	-5.05105	-1.43762	-4.81212	-1.106	0.0352352	0.233468	1.77054	0.00455947	0.31363	6.84882	0.41008	0.63087	1.03653	0.000597869	0.0100615	5.07828	0.545222	0.72773	-0.734009	0.00971054	0.0727222	-5.81229	0.0019471	0.00917769	-0.692457	-0.958096	0.122038	-0.058524	-0.237969	-0.474944	0.0806801	1.81894	2.03522	-1.19212	0.260024
AIKLKAMK_00556;OGJEHOCG_00979;MCNAPLHK_01019;KPACOFLO_01113	AIKLKAMK_00556	24;9;8;4	AIKLKAMK_00556 Phosphoglucomutase	Bifidobacterium vaginale[F08]		-7.30326	-4.92123	-1.01307	-6.34627	-1.68105	-3.10768	-1.21251	2.79529	2.68893	-2.37578	-1.9957	-2.07858	-1.87298	0.128397	0.452192	3.44013	0.0845884	0.427473	8.85435	0.180396	0.429727	4.03148	0.00535266	0.0380882	5.41423	0.583431	0.750783	0.591354	2.61438e-06	0.00165304	-4.82287	0.00249387	0.0109681	-1.74512	-0.932716	0.400191	-1.41874	0.172372	-0.314191	0.33217	1.69906	1.66278	-0.0645702	0.0650577
AIKLKAMK_00641	AIKLKAMK_00641	20	AIKLKAMK_00641 Aspartate--tRNA(Asp/Asn) ligase	Bifidobacterium vaginale[F08]		-3.80536	-4.64375	-5.70785	-7.6671	-4.81469	-5.45087	-4.6029	1.15355	1.10181	-6.2599	-4.08265	-6.36271	-7.48471	0.103116	0.411905	-1.42413	0.0489679	0.398912	5.35224	0.091851	0.305015	-1.82294	0.000232674	0.00581816	6.77636	0.671564	0.810786	-0.39881	0.00205514	0.0306264	-7.17517	0.000288248	0.00243936	0.254409	-0.0483851	-0.432697	-1.14031	-0.110123	-0.339887	-0.03363	2.04538	2.02669	-0.632079	0.154264
AIKLKAMK_00511	AIKLKAMK_00511	7	AIKLKAMK_00511 Thiazole synthase	Bifidobacterium vaginale[F08]		-7.07731	-3.23355	-4.13021	-6.26309	-3.81122	-5.1718	-7.54063	1.23946	1.25696	-7.2309	-6.01654	-2.75551	-3.5772	0.926121	0.972599	-0.227963	0.185613	0.492914	6.40363	0.918216	0.954444	0.26039	0.000653368	0.010554	6.6316	0.710815	0.837166	0.488353	0.00973789	0.0728039	-6.14324	0.00984359	0.0300467	-1.00417	0.327021	0.0164843	-0.722184	0.12696	-0.344242	-1.16462	1.87613	1.88219	-1.05736	-0.636796
AIKLKAMK_00234	AIKLKAMK_00234	2	AIKLKAMK_00234 hypothetical protein	Bifidobacterium vaginale[F08]		-5.02492	-5.44549	-5.61122	-6.7238	-7.08407	-6.23923	-5.28966	-3.33622	-3.49335	-5.31623	-6.73123	-7.06601	-4.85123	0.0624934	0.323807	-0.954391	0.0473566	0.397232	1.82042	0.2647	0.513232	-0.75597	0.000840619	0.0119317	2.77481	0.765884	0.870335	0.19842	0.016138	0.100885	-2.57639	0.0137117	0.0383373	0.433493	0.0894372	-0.0461384	-0.956295	-1.25102	-0.559892	0.216915	1.81495	1.68641	0.195185	-0.962379
AIKLKAMK_00232;OGJEHOCG_00825	AIKLKAMK_00232	9;1	AIKLKAMK_00232 ABC transporter ATP-binding protein NatA	Bifidobacterium vaginale[F08]		-7.88247	-6.96306	-4.29838	-5.3698	-5.91781	-4.74764	-6.09051	-0.523146	0.980213	-2.30107	-4.25506	-4.64963	-8.71594	0.0545583	0.297017	2.13793	0.0224335	0.354542	7.6513	0.169321	0.414351	2.44234	0.0470508	0.168621	5.51336	0.83912	0.916119	0.304402	0.0278952	0.141022	-5.20896	0.00756598	0.0247685	-1.16549	-0.831731	0.13558	-0.253359	-0.452292	-0.0275052	-0.514983	1.50604	2.05178	0.86063	0.151306
AIKLKAMK_00538	AIKLKAMK_00538	10	AIKLKAMK_00538 Aminopeptidase C	Bifidobacterium vaginale[F08]		-4.67526	-6.61653	-2.41299	-7.20743	-5.83539	-3.51254	-4.9901	-0.119584	-1.35604	-2.63827	-5.31932	-5.40106	-6.39561	0.55898	0.812987	0.854205	0.0672847	0.409717	4.90808	0.621772	0.781183	0.707333	0.0150313	0.0767455	4.05388	0.903376	0.949833	-0.146872	0.0167857	0.103581	-4.20075	0.0498573	0.102945	-0.152382	-1.04706	0.890238	-1.31939	-0.687055	0.383485	-0.297481	1.94721	1.37736	0.786416	-0.449211
AIKLKAMK_00046	AIKLKAMK_00046	12	AIKLKAMK_00046 30S ribosomal protein S4	Bifidobacterium vaginale[F08]		-3.64136	-0.66377	-6.44439	-2.71294	-3.76109	0.28081	-8.61783	5.9073	5.93256	-3.0691	-6.72667	-5.09381	-2.98265	0.392277	0.718573	-2.09852	0.116085	0.442625	8.07249	0.327888	0.565589	-2.3155	0.00267921	0.0245511	10.171	0.906634	0.951794	-0.216972	0.00138075	0.0250095	-10.388	0.00546176	0.0196855	-0.274322	0.400104	-0.909211	-0.0640343	-0.301442	0.614052	-1.4015	1.88846	1.89418	-0.144705	-0.97315
AIKLKAMK_00346;KPACOFLO_01118	AIKLKAMK_00346	16;4	AIKLKAMK_00346 30S ribosomal protein S7	Bifidobacterium vaginale[F08]		-1.13501	-5.59574	-5.93788	-7.40693	-5.13641	-5.00286	-2.85194	5.09994	5.20449	-4.18436	-4.46512	-2.94733	-8.87225	0.545361	0.809446	-1.90183	0.16287	0.472266	8.51759	0.576633	0.747562	-1.75189	0.000140005	0.00465912	10.4194	0.923885	0.959211	0.149939	0.00413634	0.04429	-10.2695	0.00133335	0.00705908	0.515768	-0.534551	-0.61511	-0.961011	-0.426396	-0.394951	0.111502	1.98384	2.00846	-0.202229	-0.268335
AIKLKAMK_00449;KPACOFLO_01027;OGJEHOCG_00752	AIKLKAMK_00449	18;7;5	AIKLKAMK_00449 Fimbrial subunit type 1	Bifidobacterium vaginale[F08]		-3.5267	-3.91565	-2.16216	-2.39909	-2.34128	-5.45622	-3.26845	0.514921	2.37589	-4.15569	-2.34486	-2.27513	-1.86083	0.399952	0.721984	0.595733	0.101667	0.434088	5.16658	0.129353	0.365825	1.06204	0.0562749	0.189726	4.57085	0.577243	0.746945	0.466312	0.0824652	0.267982	-4.10453	0.00510597	0.0186923	-0.575708	-0.769362	0.103684	-0.0142825	0.014499	-1.5364	-0.44713	1.43658	2.36313	-0.888877	0.0127158
CJLJMABO_02051	CJLJMABO_02051	14	CJLJMABO_02051 hypothetical protein	Lactobacillus crispatus[F08]		-2.82795	-5.68692	-5.45656	-2.50441	-5.17858	-7.36448	-2.89317	1.55103	1.79316	-0.727073	-1.47478	-1.20248	-1.02237	0.827215	0.939154	-0.422009	0.14841	0.46458	5.92953	0.267891	0.515516	3.15076	0.00187977	0.0199084	6.35154	0.0151637	0.0723217	3.57276	0.000241977	0.0120476	-2.77877	0.00255239	0.0111353	-0.104201	-1.13182	-1.04903	0.0120888	-0.94911	-1.7348	-0.127645	1.46977	1.5568	0.650932	0.382177
CJLJMABO_01187;REV__AIKLKAMK_00093;REV__OGJEHOCG_00502;REV__KPACOFLO_00705	CJLJMABO_01187	45;1;1;1	CJLJMABO_01187 Pyruvate kinase	Lactobacillus crispatus[F08]		-3.63325	-5.21782	-5.18911	-5.32426	-4.96274	-5.31602	-4.88074	0.290028	-0.0107998	-0.680712	-0.855878	-0.0686912	-0.335539	0.534225	0.801986	-0.709036	0.0996321	0.43178	4.56515	0.112555	0.340048	3.94033	0.00189987	0.0199084	5.27419	6.04065e-06	0.000565582	4.64937	0.0633889	0.230224	-0.624819	1.62397e-07	1.86421e-05	-0.344322	-0.986394	-0.974761	-1.02952	-0.883035	-1.02618	-0.849806	1.2454	1.12351	0.852058	0.78108
CJLJMABO_00318	CJLJMABO_00318	13	CJLJMABO_00318 Beta-phosphoglucomutase	Lactobacillus crispatus[F08]		-1.95608	-1.67175	-2.01221	-1.89536	-2.44718	-1.3994	-1.91043	2.57768	1.69919	3.28977	2.25898	2.80487	2.55773	0.617302	0.840439	-0.119003	0.0499411	0.398912	3.95235	6.91666e-05	0.00843481	4.54175	0.0413397	0.156984	4.07135	2.66934e-06	0.00032818	4.66076	0.383531	0.619993	0.589405	1.2548e-07	1.73554e-05	-0.900021	-0.778273	-0.924057	-0.87402	-1.11031	-0.661656	-0.880475	1.0413	0.665134	1.34621	0.904835
CJLJMABO_01360;LOBONEOA_01778	CJLJMABO_01360	16;1	CJLJMABO_01360 Multiple sugar-binding protein	Lactobacillus crispatus[F08]		-2.72215	-3.51725	-6.31784	-1.55763	-5.72099	-5.73199	-6.8202	-0.180015	0.122326	1.98899	0.66221	1.71344	1.67676	0.094484	0.392915	-2.11003	0.0535082	0.401094	3.09086	0.00873052	0.087622	4.63005	0.00475196	0.0351708	5.20089	0.00124875	0.0137146	6.74008	0.00953937	0.0721739	1.53919	0.000419114	0.00316553	-0.209326	-0.450172	-1.2985	0.143421	-1.11771	-1.12104	-1.45067	0.560716	0.652299	1.21773	0.815836
CJLJMABO_00102;CJLJMABO_00096	CJLJMABO_00102;CJLJMABO_00096	27;16	CJLJMABO_00102 S-layer protein;CJLJMABO_00096 S-layer protein	Lactobacillus crispatus[F08];Lactobacillus crispatus[F08]		-5.72392	-3.61758	-2.1759	-4.61924	-4.77515	-9.99053	-7.92532	6.16054	6.41905	1.58311	0.304161	1.64846	2.4191	0.515287	0.793549	-1.22648	0.0576061	0.401094	10.9605	0.0698565	0.265167	6.15946	0.000831904	0.0119159	12.187	0.00414783	0.0312748	7.38594	0.000947293	0.0209975	-4.80109	0.000282707	0.00240555	-0.811239	-0.400769	-0.119824	-0.595967	-0.626349	-1.64269	-1.24023	1.50473	1.5551	0.612708	0.363473
CJLJMABO_01025	CJLJMABO_01025	9	CJLJMABO_01025 30S ribosomal protein S6	Lactobacillus crispatus[F08]		-7.35191	-5.37302	-3.36411	-4.14493	-3.32779	-4.14701	-4.02916	4.17061	4.6355	5.41456	5.45714	4.71992	5.17535	0.22474	0.577977	2.55986	0.0473635	0.397232	10.7655	0.0483562	0.220871	11.5542	0.000393852	0.0079558	8.20566	3.66393e-09	1.62165e-05	8.99435	0.103342	0.306153	0.788689	2.93001e-09	1.85261e-06	-1.43088	-1.03681	-0.636759	-0.792248	-0.629526	-0.792663	-0.769195	0.863685	0.956264	1.1114	1.11988
CJLJMABO_01526	CJLJMABO_01526	25	CJLJMABO_01526 Elongation factor Tu	Lactobacillus crispatus[F08]		1.25627	3.30209	-7.17228	-7.49838	-6.56192	-5.75661	-7.34379	4.83858	5.03711	6.42806	5.91405	5.98249	6.16049	0.0506017	0.286765	-9.14578	0.231092	0.523622	2.65866	0.161807	0.405998	3.84209	8.20045e-07	0.00060492	11.8044	2.39109e-07	9.62087e-05	12.9879	0.00270489	0.035108	1.18343	2.18868e-09	1.61452e-06	0.147954	0.482973	-1.23229	-1.28569	-1.13234	-1.00046	-1.26038	0.734586	0.767097	0.994876	0.910703
CJLJMABO_02079	CJLJMABO_02079	8	CJLJMABO_02079 DNA protection during starvation protein	Lactobacillus crispatus[F08]		-6.09753	-8.25106	-6.27444	-9.41618	-1.33377	-5.8586	-5.46334	-0.417008	0.0799372	-2.17945	-2.05972	-5.55912	-1.92069	0.42208	0.735193	1.50503	0.0836974	0.425798	7.00576	0.073006	0.273178	4.24455	0.0120051	0.0655172	5.50073	0.124772	0.298831	2.73952	0.0474549	0.195928	-2.76121	0.0343423	0.0776296	-0.616162	-1.31975	-0.67396	-1.70042	0.940239	-0.538098	-0.408959	1.23976	1.40212	0.663941	0.703059
CJLJMABO_00782	CJLJMABO_00782	1	CJLJMABO_00782 Energy-coupling factor transporter ATP-binding protein EcfA2	Lactobacillus crispatus[F08]		-5.03198	-5.72056	-5.85425	-7.15273	-5.98381	-6.66676	-6.14004	-2.02073	-2.26546	-5.22351	-6.29405	-5.1164	-6.7162	0.138346	0.466706	-0.983246	0.0444477	0.390155	3.23318	0.436748	0.648808	-0.461268	1.99017e-05	0.00202457	4.21642	0.310108	0.527248	0.521978	0.00156681	0.0265149	-3.69444	0.000123762	0.00130733	0.232494	-0.203746	-0.288443	-1.11107	-0.37052	-0.803197	-0.4695	2.14022	1.98518	0.111156	-0.567072
CJLJMABO_01478	CJLJMABO_01478	23	CJLJMABO_01478 S-layer protein	Lactobacillus crispatus[F08]		-5.45234	-7.49993	-6.65953	-5.05122	-6.44835	-3.90184	-6.83153	-2.54103	-1.85807	-4.52419	-6.52791	-4.51532	-4.79284	0.621742	0.84412	0.697641	0.121846	0.445421	4.27658	0.381386	0.606802	1.38607	0.00315204	0.0272479	3.57894	0.385418	0.60129	0.688426	0.00891884	0.0688914	-2.89051	0.0159791	0.0429147	-0.194206	-1.40307	-0.906912	0.0426115	-0.782233	0.721186	-1.00845	1.52458	1.92779	0.353758	-0.829204
CJLJMABO_01834	CJLJMABO_01834	20	CJLJMABO_01834 Fructose-bisphosphate aldolase	Lactobacillus crispatus[F08]		-5.57307	-4.80227	-9.03953	-3.76916	-5.54099	-5.89265	-7.07748	3.03665	2.64364	-3.98644	-6.49192	-5.03884	-5.75481	0.311081	0.658675	-1.07629	0.00971782	0.319665	8.02781	0.85316	0.918756	-0.130332	0.00033175	0.00719725	9.1041	0.389053	0.604193	0.945958	0.000236053	0.0120476	-8.15815	0.000256667	0.00226748	-0.334547	-0.113463	-1.3288	0.182856	-0.325344	-0.426209	-0.766044	2.13491	2.02219	0.120536	-0.598091
CJLJMABO_01929	CJLJMABO_01929	33	CJLJMABO_01929 Enolase 2	Lactobacillus crispatus[F08]		-1.82731	-2.60825	-8.28741	-7.1534	-6.95196	-7.29472	-6.709	-1.61776	-2.38704	-8.1144	-7.60462	-5.20689	-5.92148	0.00768594	0.105646	-5.06152	0.732296	0.848911	0.215374	0.00471129	0.0618759	-4.49407	0.00651239	0.0433471	5.27689	0.485415	0.683009	0.56745	0.00392555	0.0434056	-4.70944	8.68714e-05	0.0010476	1.47051	1.15903	-1.10611	-0.653806	-0.573461	-0.710172	-0.476557	1.55408	1.24726	-1.0371	-0.833776
CJLJMABO_01175	CJLJMABO_01175	7	CJLJMABO_01175 DNA-binding protein HU	Lactobacillus crispatus[F08]		-6.34076	-5.81663	-5.49878	-8.62456	-4.55471	-5.9454	-4.43109	1.25073	1.14738	-7.62385	-4.23355	-5.98806	-9.14881	0.75293	0.90776	0.267787	0.0183768	0.341817	7.27775	0.578155	0.74881	-0.669871	0.000737161	0.0110975	7.00996	0.499647	0.693676	-0.937659	0.00482478	0.0475601	-7.94762	0.00207675	0.0096047	-0.404769	-0.238845	-0.13822	-1.12776	0.160645	-0.279609	0.199779	1.99849	1.96577	-0.810959	0.262315
CJLJMABO_00169	CJLJMABO_00169	10	CJLJMABO_00169 S-layer protein	Lactobacillus crispatus[F08]		-6.28711	-4.64622	-4.37793	-8.43234	-5.27117	-7.65717	-5.85466	1.55434	2.89264	-8.63878	-2.3091	-9.40063	-8.15024	0.501963	0.783837	-0.851991	0.0205045	0.349586	7.69015	0.414625	0.632925	-1.65802	0.00154371	0.0173854	8.54215	0.674648	0.812736	-0.80603	0.00705496	0.059027	-9.34818	0.00503188	0.0184976	-0.303826	0.123855	0.193779	-0.862954	-0.0390324	-0.660915	-0.191111	1.73995	2.08877	-0.916759	0.732996
MCNAPLHK_00497	MCNAPLHK_00497	12	MCNAPLHK_00497 50S ribosomal protein L1	Bifidobacterium lacrimalis[F08]		-4.65751	-4.68963	-4.24612	-5.66237	-3.25386	-5.54034	-4.67421	-0.302075	-0.723189	-7.43435	-8.49512	-5.88477	-6.47614	0.996942	0.998077	-0.00180764	0.0312518	0.369387	4.16094	0.0246311	0.157996	-2.39902	0.000376589	0.00778187	4.16275	0.015919	0.0743133	-2.39722	0.000660619	0.0175084	-6.55996	0.000184847	0.00179183	0.0491396	0.0353894	0.225282	-0.381097	0.650128	-0.328852	0.0419914	1.91396	1.73366	-1.13979	-1.59397
MCNAPLHK_00273	MCNAPLHK_00273	3	MCNAPLHK_00273 Pyrimidine-specific ribonucleoside hydrolase RihA	Bifidobacterium lacrimalis[F08]		-1.78813	-1.03945	-2.04629	-2.1108	-2.33275	-1.76552	-2.40209	-0.775837	-0.903057	-5.8651	-5.01181	-7.54874	-2.86314	0.286253	0.636341	-0.717698	0.36219	0.60607	0.574344	0.0229551	0.152588	-3.90841	0.000184271	0.00527996	1.29204	0.0456379	0.153374	-3.19071	0.0190676	0.111019	-4.48275	0.00333613	0.0136467	0.492072	0.8547	0.367031	0.335786	0.22828	0.503025	0.194693	0.982385	0.920764	-1.48264	-1.06934
MCNAPLHK_00043	MCNAPLHK_00043	17	MCNAPLHK_00043 Inosine-5-monophosphate dehydrogenase	Bifidobacterium lacrimalis[F08]		-4.19809	-4.57126	-7.56691	-6.74737	-6.62441	-7.36672	-6.49582	-1.53672	-1.41029	-4.94829	-4.24947	-6.10845	-3.95981	0.00112478	0.0411428	-2.57557	0.0247881	0.357107	2.91117	0.450675	0.659401	-0.431826	4.62089e-06	0.00164765	5.48674	0.0135784	0.0675372	2.14374	0.00551112	0.0505015	-3.343	2.38509e-05	0.000436216	0.428173	0.242853	-1.24483	-0.837839	-0.77677	-1.14541	-0.712914	1.74985	1.81264	0.0556169	0.40266
MCNAPLHK_00494	MCNAPLHK_00494	9	MCNAPLHK_00494 50S ribosomal protein L10	Bifidobacterium lacrimalis[F08]		0.402118	-0.349699	-5.1775	-7.11572	-6.65013	-7.26531	-5.03253	3.91496	3.67047	-1.16488	-4.85636	-1.64996	-4.96584	0.000415434	0.0270399	-6.27445	0.0437763	0.390033	3.7665	0.0471755	0.218867	-3.18547	1.42461e-05	0.00202457	10.041	0.0472716	0.156488	3.08898	0.00596857	0.0530598	-6.95198	6.51797e-05	0.000838621	0.823262	0.629227	-0.616775	-1.11701	-0.996844	-1.15562	-0.579361	1.72989	1.66679	0.418836	-0.533892
MCNAPLHK_00018;FPEFDMFL_00675	MCNAPLHK_00018	8;1	MCNAPLHK_00018 Pyridoxal 5-phosphate synthase subunit PdxS	Bifidobacterium lacrimalis[F08]		-4.38101	-2.74634	-7.28626	-7.91721	-8.62784	-2.94461	-5.79618	0.999036	1.51814	-5.21886	-3.1722	-0.501135	-2.31139	0.0848797	0.372489	-2.95074	0.0831214	0.425647	4.82227	0.586236	0.754926	0.762783	0.00109209	0.0139699	7.77301	0.0336764	0.123797	3.71353	0.0221919	0.121261	-4.05948	0.00585905	0.0206638	-0.203932	0.30191	-1.10295	-1.29819	-1.5181	0.240555	-0.641849	1.4609	1.62154	-0.4632	0.170131
MCNAPLHK_00278	MCNAPLHK_00278	14	MCNAPLHK_00278 L-lactate dehydrogenase 2	Bifidobacterium lacrimalis[F08]		-4.62425	-3.25779	-4.75989	-7.43947	-4.09963	-3.40563	-5.72446	3.77888	3.75746	-0.257847	-1.17264	-1.71333	-0.47736	0.319834	0.664298	-1.1448	0.0562186	0.401094	7.70919	0.0898331	0.301963	3.03572	0.000226665	0.00576976	8.85399	0.00207818	0.0190435	4.18052	0.000772752	0.0188666	-4.67346	4.41968e-05	0.00065205	-0.697559	-0.294183	-0.737602	-1.52861	-0.542693	-0.337826	-1.02234	1.78303	1.77671	0.591394	0.321349
MCNAPLHK_00392	MCNAPLHK_00392	11	MCNAPLHK_00392 Leucine--tRNA ligase	Bifidobacterium lacrimalis[F08]		-3.50201	-5.03321	-5.78739	-5.27501	-3.6	-5.45363	-6.32718	-0.181529	-1.16569	-0.705951	-1.11053	0.168201	-0.370204	0.382717	0.712304	-1.02104	0.0753769	0.413433	3.594	0.0967143	0.315677	3.76298	0.00678044	0.0443282	4.61503	8.35814e-05	0.00270023	4.78402	0.797124	0.896074	0.168989	5.9022e-05	0.00078617	-0.225786	-0.851579	-1.15981	-0.950404	-0.265836	-1.0234	-1.38042	1.13127	0.729051	0.916945	0.751595
MCNAPLHK_00241;FPEFDMFL_00715	MCNAPLHK_00241	15;1	MCNAPLHK_00241 Protein translocase subunit SecA 1	Bifidobacterium lacrimalis[F08]		-4.30032	-8.37076	-4.39541	-6.0775	-7.46388	-7.03335	-6.20348	0.753042	0.676537	-2.85948	-6.00447	-4.55478	-3.22827	0.968759	0.986562	0.100817	0.1788	0.489759	7.05033	0.468724	0.672309	2.17379	0.000181388	0.00527121	6.94951	0.0592195	0.181424	2.07297	0.00633179	0.05495	-4.87654	0.0019572	0.00919591	0.0856325	-1.34925	0.0521133	-0.540845	-1.02956	-0.877794	-0.585254	1.867	1.84003	0.593547	-0.5151
MCNAPLHK_00203	MCNAPLHK_00203	29	MCNAPLHK_00203 60 kDa chaperonin 1	Bifidobacterium lacrimalis[F08]		-0.905529	-2.1435	-5.6406	-6.9867	-8.99644	-3.7072	-7.83565	4.04612	3.63779	-5.64646	-4.86597	-3.04944	-4.88506	0.0069191	0.0996257	-5.1088	0.05159	0.40102	5.36647	0.0412925	0.205798	-3.08722	0.000223137	0.00574188	10.4753	0.104558	0.26279	2.02158	0.000232035	0.0120476	-8.45369	0.000125732	0.00132386	0.679392	0.368829	-0.508465	-0.846152	-1.35032	-0.0234453	-1.05912	1.92158	1.81914	-0.509936	-0.314139
MCNAPLHK_00264	MCNAPLHK_00264	11	MCNAPLHK_00264 Cell division protein FtsZ	Bifidobacterium lacrimalis[F08]		-1.88879	-5.40666	-4.9971	-0.090139	-0.739844	-9.07144	0.111137	1.97412	2.15451	-4.43939	-6.33214	-8.53629	-7.47888	0.799776	0.928252	0.690251	0.189362	0.494993	5.71204	0.296552	0.540807	-3.04895	0.0484533	0.171701	5.02179	0.112259	0.276585	-3.7392	0.00198297	0.0303015	-8.76099	0.0478773	0.100097	0.396776	-0.502111	-0.39746	0.856368	0.690356	-1.43853	0.907799	1.38383	1.42992	-0.254954	-0.73859
MCNAPLHK_00468	MCNAPLHK_00468	5	MCNAPLHK_00468 Formylaminopyrimidine-binding protein	Bifidobacterium lacrimalis[F08]		-6.62146	-7.27168	-2.27837	-6.65053	-6.04897	-4.54271	-3.9143	-0.935484	-1.20533	-6.98146	-4.43631	-7.794	-6.58234	0.0446937	0.270238	2.2596	0.0163776	0.335589	5.87617	0.562222	0.740195	0.498048	0.00895865	0.0533661	3.61657	0.140102	0.321964	-1.76155	0.00410124	0.04429	-5.37812	0.007548	0.0247279	-0.683401	-0.960913	1.17021	-0.695806	-0.439066	0.203804	0.472006	1.74335	1.62818	-0.837047	0.249214
MCNAPLHK_00799;AIKLKAMK_00763	MCNAPLHK_00799	3;1	MCNAPLHK_00799 Long-chain-fatty-acid--CoA ligase FadD15	Bifidobacterium lacrimalis[F08]		-4.55868	-3.26379	-4.6158	-4.34923	-6.0968	-5.5409	-6.55387	-1.96059	-1.91839	-5.29077	-8.39274	-8.33706	-5.77604	0.191913	0.541368	-1.52008	0.201654	0.506706	1.97175	0.0491164	0.221599	-3.03792	0.00113833	0.014395	3.49183	0.167582	0.360934	-1.51783	0.00889188	0.0688033	-5.00966	0.00473187	0.0176886	0.279826	0.917078	0.251715	0.382905	-0.47713	-0.203553	-0.702068	1.55842	1.57919	-0.0804554	-1.60703
MCNAPLHK_00929	MCNAPLHK_00929	4	MCNAPLHK_00929 50S ribosomal protein L20	Bifidobacterium lacrimalis[F08]		-7.46567	-7.00926	-7.28102	-7.24328	-7.86338	-2.55688	-7.38336	-1.12783	0.777479	-5.17302	-4.62727	-2.53609	-6.17171	0.483571	0.773621	0.771877	0.0717483	0.410178	7.06229	0.0380786	0.195444	2.61044	0.0154455	0.0784864	6.29041	0.184335	0.383498	1.83856	0.0518659	0.206437	-4.45185	0.0091999	0.0285345	-0.853085	-0.691846	-0.787855	-0.774522	-0.993586	0.881062	-0.824009	1.38591	2.059	-0.0431512	0.149645
MCNAPLHK_00178	MCNAPLHK_00178	10	MCNAPLHK_00178 Elongation factor Ts	Bifidobacterium lacrimalis[F08]		-5.08456	-7.9398	-7.62204	-6.1021	-3.40971	-7.26031	-7.09798	-1.46176	-2.02775	-2.87961	-4.91049	-5.66084	-5.90273	0.909488	0.968036	0.213756	0.173929	0.484461	4.76743	0.432143	0.644853	1.67377	0.00287235	0.025787	4.55367	0.198397	0.399747	1.46001	0.0158126	0.099597	-3.09366	0.0305583	0.0707145	0.0450973	-1.28305	-1.13523	-0.428218	0.824171	-0.966973	-0.891461	1.73028	1.467	1.07076	0.126068
MCNAPLHK_01013	MCNAPLHK_01013	3	MCNAPLHK_01013 50S ribosomal protein L30	Bifidobacterium lacrimalis[F08]		-8.0918	-8.18596	-6.57579	-5.63148	-7.95489	-7.29633	-5.68275	2.10605	1.04543	2.84314	-7.97797	-6.00668	3.35212	0.0284669	0.207274	1.51063	0.0333978	0.371403	9.71461	0.126025	0.360473	6.19153	0.00236682	0.0224608	8.20399	0.20982	0.413475	4.6809	0.319044	0.56406	-3.52308	0.0439089	0.093613	-0.851564	-0.871948	-0.523369	-0.31894	-0.821926	-0.679356	-0.330039	1.35613	1.12652	1.5157	-0.826921
MCNAPLHK_00232	MCNAPLHK_00232	5	MCNAPLHK_00232 Tyrosine--tRNA ligase	Bifidobacterium lacrimalis[F08]		-4.99426	-5.92043	-6.38698	-5.54155	-5.15514	-6.85288	-6.13115	-0.0176959	-0.292675	-6.76735	-6.42244	-6.54116	-5.97687	0.422911	0.735485	-0.556192	0.0396863	0.383304	5.30216	0.255731	0.503235	-0.969608	1.10503e-05	0.00202457	5.85835	0.274619	0.486769	-0.413416	2.43404e-05	0.00489684	-6.27177	1.5446e-06	8.7217e-05	0.069693	-0.334673	-0.538372	-0.169252	-0.00054436	-0.741783	-0.426675	2.24248	2.12242	-0.70444	-0.553853
MCNAPLHK_00038;OGJEHOCG_00391	MCNAPLHK_00038	10;4	MCNAPLHK_00038 Proline--tRNA ligase	Bifidobacterium lacrimalis[F08]		-6.75019	-7.27366	-6.41086	-3.1618	-6.23196	-6.13236	-4.48944	0.120386	-0.0635969	-7.70213	-5.6161	-6.17368	-5.09406	0.0540898	0.295922	1.72665	0.0121839	0.319665	7.04032	0.237926	0.488707	0.865436	0.000964998	0.0129427	5.31368	0.343516	0.562695	-0.861209	0.00134378	0.0245767	-6.17489	0.000582442	0.00400916	-0.694639	-0.902212	-0.560082	0.728284	-0.489142	-0.449645	0.201828	2.02978	1.95683	-1.07211	-0.244932
MCNAPLHK_00095	MCNAPLHK_00095	15	MCNAPLHK_00095 hypothetical protein	Bifidobacterium lacrimalis[F08]		-2.16952	-4.59841	-5.50968	-3.13087	-8.63634	-4.24952	-7.11416	5.18849	4.04926	-7.21798	-0.479437	-4.93113	-3.21563	0.248835	0.60415	-2.34415	0.0565069	0.401094	8.00284	0.775225	0.880431	-0.577079	0.000291538	0.00682723	10.347	0.348672	0.568825	1.76707	0.00601221	0.0532201	-8.57992	0.00322017	0.0132952	0.257809	-0.331602	-0.552735	0.0245211	-1.31147	-0.246939	-0.942089	2.04335	1.7669	-0.967282	0.667934
MCNAPLHK_00371;KPACOFLO_01085	MCNAPLHK_00371	7;3	MCNAPLHK_00371 Elongation factor P	Bifidobacterium lacrimalis[F08]		-3.85178	-5.92976	-7.48155	-3.06067	-6.70468	-6.1743	-6.11631	3.59891	3.93221	-4.14528	-5.09082	-8.10214	1.12482	0.505296	0.785805	-1.01673	0.0698139	0.410178	8.65633	0.720977	0.844192	0.837418	0.000138133	0.00463163	9.67306	0.420605	0.632822	1.85415	0.0262815	0.135732	-7.81891	0.00907272	0.028239	-0.0393322	-0.552185	-0.935169	0.155916	-0.743437	-0.612537	-0.598224	1.79952	1.88178	-0.111768	-0.345131
MCNAPLHK_00154	MCNAPLHK_00154	5	MCNAPLHK_00154 putative protein	Bifidobacterium lacrimalis[F08]		-6.70571	-7.63218	-5.23697	-4.88122	-6.14037	-6.33433	-7.34929	-1.45469	-2.56472	-4.15664	-3.99788	-6.42065	-6.55419	0.161287	0.497627	1.18051	0.0207421	0.349586	5.15924	0.0883734	0.300646	1.8866	0.0199236	0.0946155	3.97873	0.427973	0.637649	0.706095	0.0252399	0.132674	-3.27264	0.00499464	0.0184066	-0.73271	-1.23002	0.0556689	0.246625	-0.429253	-0.533364	-1.07817	2.0859	1.49006	0.63556	0.720779
MCNAPLHK_00368;OGJEHOCG_00770;KPACOFLO_00927	MCNAPLHK_00368	17;5;2	MCNAPLHK_00368 Carbamoyl-phosphate synthase large chain	Bifidobacterium lacrimalis[F08]		-1.82763	-0.979489	-4.87998	-5.48162	-2.06641	-1.33093	-3.10035	0.18187	-0.48503	-4.33469	-5.03255	-2.74392	-4.29393	0.0810001	0.364565	-1.9683	0.153033	0.465548	1.25198	0.0194309	0.138946	-2.69772	0.0139432	0.0732927	3.22028	0.461623	0.663227	-0.729415	0.0028066	0.0356562	-3.94969	0.0271748	0.0647688	0.516329	0.967593	-1.10772	-1.42783	0.389282	0.780606	-0.160846	1.58551	1.23068	-0.81759	-1.1889
MCNAPLHK_00894	MCNAPLHK_00894	23	MCNAPLHK_00894 Pyruvate kinase	Bifidobacterium lacrimalis[F08]		-3.12153	-2.92767	-4.05838	-5.02895	-7.42933	-3.16695	-5.36736	4.95092	4.61936	-7.10889	-8.15694	-3.80622	-4.79729	0.0497481	0.284929	-1.9856	0.00202603	0.304012	7.80974	0.0605079	0.246052	-2.94274	0.000102893	0.00412818	9.79533	0.469212	0.669266	-0.957141	0.00144533	0.0254863	-10.7525	0.000144761	0.0014797	0.091733	0.139702	-0.140086	-0.380249	-0.974207	0.0804939	-0.463985	2.08921	2.00717	-0.894916	-1.15425
MCNAPLHK_00359;OGJEHOCG_01142	MCNAPLHK_00359	20;3	MCNAPLHK_00359 Phosphoglycerate kinase	Bifidobacterium lacrimalis[F08]		-4.97305	-6.48319	-8.82757	-5.2138	-6.82063	-7.86988	-7.06714	2.98809	3.50812	-8.22246	-1.82676	-4.92647	-8.87167	0.254824	0.610902	-1.43169	0.0340912	0.371464	8.97622	0.902763	0.944817	-0.233723	1.93817e-05	0.00202457	10.4079	0.529263	0.715272	1.19796	0.00991537	0.0738378	-9.20994	0.00157704	0.00794988	-0.000805146	-0.36675	-0.934853	-0.0591448	-0.448519	-0.70278	-0.508257	1.92837	2.05439	-0.788219	0.761618
MCNAPLHK_00002	MCNAPLHK_00002	1	MCNAPLHK_00002 30S ribosomal protein S20	Bifidobacterium lacrimalis[F08]		-3.91755	-3.4081	-1.83786	-6.57179	-5.26525	-4.4746	-4.77342	1.68896	0.456424	-5.63505	-2.81705	-5.61881	-7.19899	0.312817	0.658985	-0.92176	0.0509401	0.399511	4.73552	0.167467	0.412469	-1.65465	0.00430454	0.0330707	5.65728	0.561408	0.737058	-0.732891	0.00467674	0.0470437	-6.39017	0.00700979	0.0235178	-0.04557	0.148505	0.746679	-1.05669	-0.558969	-0.257774	-0.371608	2.09021	1.62068	-0.699843	0.37366
MCNAPLHK_00495	MCNAPLHK_00495	2	MCNAPLHK_00495 50S ribosomal protein L7/L12	Bifidobacterium lacrimalis[F08]		-8.77069	-6.83403	-6.37457	-6.54842	-4.44397	-7.54682	-5.15899	4.3223	2.70001	-6.41823	-5.75506	-6.92121	-1.86973	0.270512	0.620818	1.78781	0.0134374	0.325618	11.3135	0.173793	0.419873	2.5613	0.0102338	0.0584003	9.52571	0.573504	0.744815	0.773497	0.00381998	0.0428838	-8.75221	0.000273282	0.00234033	-1.05517	-0.566829	-0.450974	-0.49481	0.0358406	-0.746565	-0.144455	2.24632	1.83725	-0.461983	-0.294758
MCNAPLHK_00414	MCNAPLHK_00414	15	MCNAPLHK_00414 putative protein	Bifidobacterium lacrimalis[F08]		-6.94495	-6.21669	-8.75309	-6.00015	-4.5135	-5.33724	-7.86226	0.574412	-0.407578	-7.71628	-5.94113	-7.00465	-7.41013	0.923731	0.971894	0.0875744	0.0109483	0.319665	6.66424	0.467942	0.672309	-0.437225	0.00102248	0.0133495	6.57667	0.573704	0.744856	-0.5248	0.0043068	0.0448928	-7.10146	0.00064362	0.00431011	-0.461506	-0.200674	-1.10911	-0.123117	0.409341	0.114311	-0.790049	2.23163	1.87992	-0.737766	-0.101978
MCNAPLHK_00218	MCNAPLHK_00218	4	MCNAPLHK_00218 Phosphoribosylaminoimidazole-succinocarboxamide synthase	Bifidobacterium lacrimalis[F08]		-4.71078	-5.57511	-5.02219	-6.18264	-5.3463	-7.64929	-3.89519	0.148066	0.764626	-6.11458	-5.48077	-6.93976	-5.61873	0.561314	0.814283	-0.476178	0.0123979	0.319665	5.59929	0.227352	0.477806	-0.895517	0.000331371	0.00719725	6.07547	0.57542	0.745756	-0.419339	0.000511878	0.0152348	-6.49481	0.00025257	0.00223794	0.0117977	-0.334749	-0.113061	-0.578333	-0.243012	-1.16638	0.338804	1.95992	2.20712	-0.551046	-0.296924
MCNAPLHK_01014	MCNAPLHK_01014	5	MCNAPLHK_01014 50S ribosomal protein L15	Bifidobacterium lacrimalis[F08]		-6.67463	-5.9837	-6.40102	-2.82672	2.21545	-6.13381	-7.57067	3.92486	3.87218	1.42788	-3.55103	-5.45139	-3.66205	0.28908	0.640055	2.18581	0.020773	0.349586	10.2277	0.0950083	0.312412	3.52002	0.0105541	0.0597934	8.04188	0.58156	0.750629	1.33421	0.0200071	0.113819	-6.70767	0.0420757	0.0906214	-0.911914	-0.74795	-0.846984	0.00122927	1.19778	-0.783572	-1.12455	1.60344	1.59094	1.01088	-0.170656
MCNAPLHK_00687	MCNAPLHK_00687	7	MCNAPLHK_00687 50S ribosomal protein L17	Bifidobacterium lacrimalis[F08]		-4.3928	-6.78766	-6.75432	-5.48043	-2.8407	-7.49515	-6.89897	-1.06375	-0.920455	-5.56145	-7.26934	-4.94547	-3.01713	0.853622	0.952077	-0.303682	0.161077	0.471765	4.59813	0.814923	0.900586	0.391886	0.0039989	0.0315587	4.90181	0.583641	0.750783	0.695568	0.0169202	0.103581	-4.20624	0.0394894	0.0866965	0.212699	-0.834887	-0.820303	-0.263063	0.891635	-1.14436	-0.883574	1.66893	1.73161	-0.298502	-1.04559
MCNAPLHK_00798	MCNAPLHK_00798	12	MCNAPLHK_00798 50S ribosomal protein L25	Bifidobacterium lacrimalis[F08]		-5.31323	-3.02017	-4.78645	-2.58824	0.211608	-5.41417	-7.90526	3.88727	4.58361	-1.9666	-3.95047	-6.80872	-7.51841	0.970586	0.987284	0.070197	0.0659363	0.409717	8.40214	0.636391	0.790976	-0.894348	0.00292843	0.0259705	8.33194	0.623891	0.780019	-0.964545	0.0039875	0.0435769	-9.29649	0.0125779	0.0361525	-0.549809	0.0256157	-0.417618	0.134005	0.836603	-0.575139	-1.20026	1.75898	1.93372	0.290001	-0.207835
MCNAPLHK_00120	MCNAPLHK_00120	13	MCNAPLHK_00120 hypothetical protein	Bifidobacterium lacrimalis[F08]		-4.12328	-5.74415	-9.19692	-8.91089	-7.12545	-2.61809	-4.59908	-0.533278	-0.399657	-5.55934	-5.87191	-7.01869	-4.97128	0.35071	0.687055	-1.55637	0.112272	0.442089	4.46725	0.442644	0.652829	-0.921584	0.00889122	0.0531073	6.02362	0.65589	0.798281	0.634782	0.000906841	0.0207473	-5.38884	0.0321644	0.0735328	0.365813	-0.223977	-1.48035	-1.37627	-0.726593	0.913512	0.192685	1.67212	1.72074	-0.156728	-0.270464
MCNAPLHK_00100	MCNAPLHK_00100	10	MCNAPLHK_00100 Chaperone protein DnaK	Bifidobacterium lacrimalis[F08]		-5.15163	-1.76215	-9.40369	-5.57399	-8.12774	-3.51184	-5.89747	-1.36734	-1.76604	-5.99012	-9.12396	-7.26374	-5.23682	0.276501	0.626301	-3.04605	0.4636	0.676134	1.8902	0.247399	0.495697	-3.44677	0.00785839	0.0490529	4.93626	0.772914	0.874784	-0.400716	0.00658349	0.0563524	-5.33697	0.0369241	0.0821236	0.0911569	1.34428	-1.48087	-0.064992	-1.00914	0.697402	-0.184587	1.49025	1.34284	-0.21884	-1.37745
MCNAPLHK_00110	MCNAPLHK_00110	20	MCNAPLHK_00110 Cyclodextrin-binding protein	Bifidobacterium lacrimalis[F08]		-5.38383	-4.87597	-3.14592	-6.74138	-6.13313	-0.799402	-3.50741	3.09642	3.33224	-7.06161	-3.11013	-3.72154	-3.64251	0.38642	0.715605	1.06445	0.00600244	0.318497	8.34423	0.477787	0.680056	0.745953	0.00236169	0.0224608	7.27977	0.827323	0.908844	-0.318499	0.00318462	0.0385954	-7.59827	0.00458076	0.0172882	-0.655557	-0.502598	0.0184697	-1.06443	-0.881237	0.725209	-0.0904052	1.89858	1.9696	-1.16088	0.0292491
MCNAPLHK_00179	MCNAPLHK_00179	10	MCNAPLHK_00179 30S ribosomal protein S2	Bifidobacterium lacrimalis[F08]		-7.12709	-4.5681	-5.07961	-6.57556	-3.43676	-6.28163	-4.61051	-1.38325	-1.53858	-5.87195	-5.41306	-5.68275	-4.16553	0.703393	0.885709	0.650777	0.179538	0.489759	4.38667	0.736555	0.853916	0.564269	0.00259008	0.0238827	3.7359	0.903768	0.949833	-0.0865084	0.00166332	0.0273255	-3.82241	0.0109932	0.032651	-1.34049	0.101849	-0.186457	-1.02963	0.739512	-0.863961	0.0779458	1.89695	1.8094	-0.633048	-0.374403
MCNAPLHK_00223	MCNAPLHK_00223	7	MCNAPLHK_00223 hypothetical protein	Bifidobacterium lacrimalis[F08]		-6.39812	-3.75464	-4.51769	-5.76778	-6.86487	-7.00607	-4.81093	2.03285	0.138465	-7.17137	-5.86171	-3.5134	-6.53969	0.6846	0.874269	-0.717088	0.0734311	0.410178	6.16204	0.701321	0.831836	-0.695165	0.0381418	0.149262	6.87912	0.982397	0.989403	0.0219226	0.0183932	0.108732	-6.8572	0.00133126	0.00705908	-0.629762	0.305475	0.0355153	-0.406754	-0.794891	-0.844848	-0.0682294	2.35302	1.68281	-0.903328	-0.439985
MCNAPLHK_00147	MCNAPLHK_00147	3	MCNAPLHK_00147 putative oxidoreductase/MSMEI_1564	Bifidobacterium lacrimalis[F08]		-4.52573	-5.0163	-4.22157	-4.99991	-5.11672	-8.80726	-6.03661	-3.09535	-0.722309	-6.40541	-6.5967	-6.19859	-7.31247	0.261523	0.615075	-1.0654	0.238926	0.527073	2.86219	0.0129476	0.108975	-1.85728	0.110647	0.293072	3.92758	0.387671	0.603317	-0.791879	0.14466	0.369454	-4.71946	0.0165839	0.0441905	0.391526	0.147221	0.543002	0.15538	0.0972094	-1.74071	-0.3609	1.10387	2.28566	-0.544565	-0.639832
AIKLKAMK_00451;MCNAPLHK_00447	AIKLKAMK_00451;MCNAPLHK_00447	5;3	AIKLKAMK_00451 Transcription termination/antitermination protein NusG;MCNAPLHK_00447 Transcription termination/antitermination protein NusG	Bifidobacterium lacrimalis[F08];Bifidobacterium vaginale[F08]		-5.90342	-4.25788	-4.3115	-4.54056	-7.65762	-1.03647	-3.96179	0.826528	0.196316	-6.17283	-5.8366	-7.23629	-5.25995	0.589661	0.827183	0.779057	0.0630769	0.408796	5.59207	0.4026	0.625245	-1.04577	0.00860893	0.051841	4.81301	0.165298	0.358631	-1.82483	0.000326403	0.0128988	-6.63784	0.00956664	0.0294041	-0.618512	-0.00573789	-0.0257085	-0.111006	-1.27175	1.19386	0.104518	1.88761	1.65293	-0.718835	-0.59363
AIKLKAMK_00407;MCNAPLHK_00939;OGJEHOCG_00987	AIKLKAMK_00407;MCNAPLHK_00939	34;25;4	AIKLKAMK_00407 DNA-directed RNA polymerase subunit beta;MCNAPLHK_00939 DNA-directed RNA polymerase subunit beta	Bifidobacterium lacrimalis[F08];Bifidobacterium vaginale[F08]		-4.79818	-4.46461	-3.10523	-3.66276	-1.35544	-5.12326	-4.06671	1.64051	1.8778	-2.3392	-3.76516	-2.31912	-3.72007	0.135556	0.461871	1.16871	0.00177204	0.304012	6.39055	0.0247594	0.15836	1.5955	0.000880876	0.0122404	5.22183	0.585177	0.751812	0.426791	0.000758443	0.0187535	-4.79504	0.000676509	0.004469	-0.931736	-0.783054	-0.177144	-0.425648	0.602784	-1.07663	-0.605701	1.93816	2.04392	0.164296	-0.471293
AIKLKAMK_00564;MCNAPLHK_00693;KPACOFLO_00871	AIKLKAMK_00564;MCNAPLHK_00693	7;4;2	AIKLKAMK_00564 Translation initiation factor IF-2;MCNAPLHK_00693 Translation initiation factor IF-2	Bifidobacterium lacrimalis[F08];Bifidobacterium vaginale[F08]		-6.76948	-6.01358	-4.70083	-6.20694	-6.80785	-5.73232	-5.83321	-0.169961	-0.300393	-7.31703	-7.45618	-3.21948	-4.54795	0.37566	0.706347	0.535302	0.0340023	0.371464	6.15635	0.53759	0.723654	0.756369	5.64982e-05	0.00297692	5.62105	0.851757	0.922632	0.221067	0.0139546	0.0926365	-5.39999	0.00283783	0.0120424	-0.72819	-0.416095	0.12591	-0.49593	-0.74403	-0.299967	-0.341626	1.9966	1.94275	-0.954261	-1.01171
AIKLKAMK_00374;MCNAPLHK_00585;KPACOFLO_00942;KPACOFLO_00943	AIKLKAMK_00374;MCNAPLHK_00585	10;8;1;1	AIKLKAMK_00374 Anaerobic ribonucleoside-triphosphate reductase;MCNAPLHK_00585 Anaerobic ribonucleoside-triphosphate reductase	Bifidobacterium lacrimalis[F08];Bifidobacterium vaginale[F08]		-4.25082	-0.483024	-7.11084	-7.61278	-6.13729	-1.08886	-6.42175	0.0477644	0.050531	-7.5036	-5.19228	-5.52149	-4.69649	0.283655	0.633508	-3.30738	0.421609	0.650416	2.41607	0.30413	0.548749	-3.36154	0.00821786	0.0501348	5.72345	0.968781	0.982544	-0.0541598	0.00256139	0.0338128	-5.77761	0.0289353	0.0677247	0.0174056	1.30864	-0.962735	-1.13475	-0.629096	1.10102	-0.72658	1.49055	1.4915	-1.09733	-0.305237
AIKLKAMK_00532;KPACOFLO_00855;MCNAPLHK_00404	AIKLKAMK_00532;KPACOFLO_00855;MCNAPLHK_00404	13;12;8	AIKLKAMK_00532 Formate--tetrahydrofolate ligase;KPACOFLO_00855 Formate--tetrahydrofolate ligase;MCNAPLHK_00404 Formate--tetrahydrofolate ligase	Bifidobacterium lacrimalis[F08];Bifidobacterium vaginale[F12];Bifidobacterium vaginale[F08]		-8.02674	-5.33945	-7.96588	-8.60091	-4.0353	-4.58926	-6.19458	0.879851	0.481861	-4.4384	-4.09327	-5.40341	-4.54239	0.82521	0.938555	0.405906	0.108695	0.439245	7.36395	0.359266	0.58953	2.06373	0.00115208	0.0144138	6.95804	0.14129	0.323264	1.65782	0.000132586	0.00962009	-5.30022	0.00208674	0.00961935	-1.13798	-0.20212	-1.11678	-1.33794	0.252053	0.0591345	-0.49992	1.96377	1.82517	0.111674	0.231867
AIKLKAMK_00222;KPACOFLO_00025;MCNAPLHK_00349;OGJEHOCG_00068	AIKLKAMK_00222;KPACOFLO_00025;MCNAPLHK_00349	8;6;5;2	AIKLKAMK_00222 hypothetical protein;KPACOFLO_00025 hypothetical protein;MCNAPLHK_00349 hypothetical protein	Bifidobacterium lacrimalis[F08];Bifidobacterium vaginale[F12];Bifidobacterium vaginale[F08]		-5.6543	-8.46862	-5.0114	-4.19512	-5.13737	-3.3526	-4.98012	-0.695598	-1.82996	-4.47448	-6.74147	-6.6299	-3.68066	0.310921	0.658675	2.52614	0.114771	0.442625	5.79868	0.424793	0.639634	1.67983	0.0480308	0.170477	3.27254	0.369609	0.589933	-0.846308	0.0141361	0.0934803	-4.11885	0.00695344	0.0234081	-0.473101	-1.84093	-0.160634	0.236098	-0.221859	0.645584	-0.145434	1.93695	1.38563	0.100319	-1.00149
MCNAPLHK_00315;KPACOFLO_00349;AIKLKAMK_00244	MCNAPLHK_00315;KPACOFLO_00349;AIKLKAMK_00244	13;13;13	MCNAPLHK_00315 Uracil phosphoribosyltransferase;KPACOFLO_00349 Uracil phosphoribosyltransferase;AIKLKAMK_00244 Uracil phosphoribosyltransferase	Bifidobacterium vaginale[F08];Bifidobacterium vaginale[F12];Bifidobacterium lacrimalis[F08]		-6.39612	-5.9605	-5.89111	-6.32882	-7.92045	-4.69508	-6.45363	3.09746	2.93232	-8.07665	-7.62933	-4.49851	-8.9932	0.893243	0.96069	-0.0795061	0.00619903	0.318497	9.1932	0.337444	0.573327	-1.12111	4.27906e-05	0.00264003	9.27271	0.392233	0.607213	-1.04161	0.00171748	0.0275011	-10.3143	6.41502e-05	0.000827781	-0.327213	-0.213779	-0.19571	-0.309687	-0.724136	0.115727	-0.342186	2.14484	2.10184	-0.76481	-0.64833
KPACOFLO_00523;MCNAPLHK_00562	KPACOFLO_00523;MCNAPLHK_00562	3;2	KPACOFLO_00523 Arginine repressor;MCNAPLHK_00562 Arginine repressor	Bifidobacterium lacrimalis[F08];Bifidobacterium vaginale[F12]		-4.52106	-6.21844	-4.44121	-6.30836	-4.29877	-6.16366	-5.74069	-1.63538	-1.15866	-4.83022	-4.50282	-8.87862	-6.95659	0.985027	0.993331	-0.0207913	0.113387	0.442625	3.97273	0.529965	0.718196	-0.922314	0.000468208	0.00882666	3.99352	0.459967	0.662269	-0.901523	0.0148266	0.0960798	-4.89504	0.0181082	0.0474243	0.255931	-0.564817	0.29454	-0.608297	0.363415	-0.538333	-0.33381	1.65126	1.88177	0.106438	0.26475
AIKLKAMK_00018;KPACOFLO_00462;MCNAPLHK_00294	AIKLKAMK_00018;KPACOFLO_00462;MCNAPLHK_00294	2;2;2	AIKLKAMK_00018 Universal stress protein/MSMEI_3859;KPACOFLO_00462 Universal stress protein/MSMEI_3859;MCNAPLHK_00294 Universal stress protein/MSMEI_3859	Bifidobacterium lacrimalis[F08];Bifidobacterium vaginale[F12];Bifidobacterium vaginale[F08]		-4.70754	-7.42471	-5.40437	-6.53268	-8.13174	-8.28164	-4.98368	-2.66358	-3.89647	-5.53043	-7.81419	-7.88835	-7.97475	0.740382	0.90236	-0.6007	0.254516	0.539247	2.7861	0.522581	0.712332	-1.23581	0.0254512	0.11276	3.3868	0.503111	0.697173	-0.635108	0.0199234	0.113782	-4.02191	0.0498677	0.102945	0.835333	-0.637339	0.457658	-0.153872	-1.02054	-1.10178	0.685668	1.94313	1.27492	0.389335	-0.848431
AIKLKAMK_00024;MCNAPLHK_00287;KPACOFLO_01029	AIKLKAMK_00024;MCNAPLHK_00287;KPACOFLO_01029	9;8;6	AIKLKAMK_00024 Lysine--tRNA ligase 1;MCNAPLHK_00287 Lysine--tRNA ligase 1;KPACOFLO_01029 Lysine--tRNA ligase 1	Bifidobacterium vaginale[F12];Bifidobacterium lacrimalis[F08];Bifidobacterium vaginale[F08]		-5.87998	-7.34017	-4.19189	-3.06511	-3.99527	-4.84514	-6.25673	0.673533	0.279548	-4.79853	-3.38493	-4.47285	-6.46216	0.130747	0.454944	2.13925	0.0506084	0.399511	7.08662	0.169277	0.414351	1.83046	0.000389227	0.00790238	4.94737	0.721541	0.844405	-0.308791	0.00238028	0.0326118	-5.25616	0.000812776	0.00508791	-0.730136	-1.3407	-0.0242792	0.446869	0.0579349	-0.297429	-0.88767	2.01014	1.8454	-0.277942	0.313139
KPACOFLO_00408;MCNAPLHK_00040	KPACOFLO_00408;MCNAPLHK_00040	8;6	KPACOFLO_00408 Oligoribonuclease;MCNAPLHK_00040 Oligoribonuclease	Bifidobacterium lacrimalis[F08];Bifidobacterium vaginale[F12]		-2.61827	-6.12021	-5.07705	-4.47951	-4.86556	-1.43751	-5.10882	2.44277	1.86419	-4.23266	-6.0658	-3.29114	-4.48615	0.937797	0.978936	0.175549	0.158895	0.469445	6.52272	0.946492	0.971065	-0.149696	0.000427192	0.00830769	6.34717	0.729971	0.849553	-0.325245	0.000524562	0.015355	-6.67241	0.00249262	0.0109681	0.262622	-1.00414	-0.626795	-0.410647	-0.550291	0.689741	-0.638289	2.09336	1.88407	-0.321352	-0.984455
MCNAPLHK_00063;KPACOFLO_00420;AIKLKAMK_00101	MCNAPLHK_00063;KPACOFLO_00420;AIKLKAMK_00101	3;3;3	MCNAPLHK_00063 30S ribosomal protein S18 1;KPACOFLO_00420 30S ribosomal protein S18 1;AIKLKAMK_00101 30S ribosomal protein S18 1	Bifidobacterium vaginale[F08];Bifidobacterium vaginale[F12];Bifidobacterium lacrimalis[F08]		-9.92623	-7.71239	-4.31099	-5.7419	-4.61368	-5.43659	-4.19014	4.64023	4.27131	-4.28534	-2.24181	-4.95126	-6.74228	0.151707	0.484324	3.96065	0.0473481	0.397232	13.2751	0.0753551	0.277703	4.26414	2.06115e-06	0.00101363	9.31443	0.773508	0.874784	0.303489	0.00181721	0.0285212	-9.01094	1.67758e-05	0.000340596	-1.43356	-0.903258	-0.0884809	-0.431242	-0.160985	-0.358108	-0.059531	2.05571	1.96734	-0.0823345	0.407176
MCNAPLHK_00462;KPACOFLO_00822	MCNAPLHK_00462;KPACOFLO_00822	23;18	MCNAPLHK_00462 Enolase;KPACOFLO_00822 Enolase	Bifidobacterium vaginale[F12];Bifidobacterium lacrimalis[F08]		-4.43771	-2.00624	0.508389	0.189867	-0.360473	-2.74276	-0.562197	5.14594	5.13345	-0.457115	0.0629815	-1.40202	-0.530146	0.233105	0.589748	2.62854	0.0919094	0.430466	8.36167	0.259279	0.507999	2.6404	0.00054972	0.00957898	5.73313	0.985951	0.991327	0.0118611	0.000325026	0.0128988	-5.72127	0.000185013	0.00179183	-1.60545	-0.702997	0.230318	0.112097	-0.0921642	-0.976362	-0.167035	1.95157	1.94693	-0.128033	0.0650031
AIKLKAMK_00118;KPACOFLO_00976;OGJEHOCG_01119	AIKLKAMK_00118;KPACOFLO_00976	13;10;2	AIKLKAMK_00118 Aminopeptidase C;KPACOFLO_00976 Aminopeptidase C	Bifidobacterium vaginale[F12];Bifidobacterium vaginale[F08]		-3.91665	-5.07899	-9.49244	-8.64754	-8.25796	-3.27281	-7.08501	0.897143	0.965565	-4.66624	-4.70798	-5.41662	-5.12889	0.0691577	0.338237	-2.85333	0.0670484	0.409717	5.42918	0.554889	0.735311	-0.482107	0.00160352	0.0178321	8.28251	0.0949969	0.248353	2.37122	3.78058e-05	0.00583762	-5.91128	0.00175514	0.00857423	0.309433	-0.0532486	-1.43036	-1.16673	-1.04517	0.510328	-0.679179	1.81147	1.83281	0.0755432	0.0625188
KPACOFLO_00647;AIKLKAMK_00698	KPACOFLO_00647;AIKLKAMK_00698	8;8	KPACOFLO_00647 hypothetical protein;AIKLKAMK_00698 hypothetical protein	Bifidobacterium vaginale[F08];Bifidobacterium vaginale[F12]		-5.75833	-9.24527	-7.71527	-6.96221	-6.06183	-7.10471	-5.62046	3.48142	3.20886	-5.49806	-6.18304	-5.96711	-5.89747	0.723649	0.897318	0.808899	0.0997361	0.43178	10.8469	0.523679	0.712928	1.61538	2.8977e-06	0.00128252	10.038	0.100578	0.257783	0.806479	1.41576e-05	0.00417743	-9.23156	4.0552e-06	0.000138064	-0.190188	-1.09438	-0.69764	-0.502366	-0.268891	-0.539318	-0.154437	2.20576	2.13508	-0.122699	-0.300319
AIKLKAMK_00492;KPACOFLO_00027;OGJEHOCG_00147	AIKLKAMK_00492;KPACOFLO_00027	19;17;6	AIKLKAMK_00492 hypothetical protein;KPACOFLO_00027 hypothetical protein	Bifidobacterium vaginale[F12];Bifidobacterium vaginale[F08]		-2.46075	-7.52198	-5.97237	-2.53618	-5.07264	-3.12072	-4.3038	2.03599	2.35889	-6.93934	-3.06293	-5.41395	-6.31324	0.808191	0.932495	0.790219	0.214257	0.513171	7.1888	0.891678	0.939436	-0.441003	0.00033143	0.00719725	6.39858	0.288761	0.502974	-1.23122	0.00235071	0.0326118	-7.6298	0.00484761	0.0179996	0.404944	-1.2263	-0.726862	0.380631	-0.436877	0.192233	-0.189076	1.85425	1.95832	-1.03852	0.210858
AIKLKAMK_00732;KPACOFLO_00672;OGJEHOCG_00777	AIKLKAMK_00732;KPACOFLO_00672	14;9;6	AIKLKAMK_00732 GTP-binding protein TypA/BipA;KPACOFLO_00672 GTP-binding protein TypA/BipA	Bifidobacterium vaginale[F12];Bifidobacterium vaginale[F08]		-7.3876	-8.76506	-7.22052	-4.17368	-4.81088	-7.79578	-4.09328	0.880255	1.07375	-3.99595	-9.38106	-6.89162	-6.44993	0.0832739	0.370422	2.4575	0.0444636	0.390155	9.05333	0.343526	0.578556	1.39669	0.00100241	0.0132739	6.59583	0.464765	0.665026	-1.06081	0.00590074	0.0528397	-7.65664	0.0023003	0.0103467	-0.630985	-1.04904	-0.580277	0.344437	0.151046	-0.754866	0.368838	1.8783	1.93703	0.398377	-1.236
KPACOFLO_00860;AIKLKAMK_00580	KPACOFLO_00860;AIKLKAMK_00580	7;7	KPACOFLO_00860 50S ribosomal protein L18;AIKLKAMK_00580 50S ribosomal protein L18	Bifidobacterium vaginale[F08];Bifidobacterium vaginale[F12]		-6.3182	0.000950787	-3.74363	-4.56281	-2.17773	2.24557	-6.53717	6.31207	5.31984	-4.28003	-1.1371	-5.21532	-6.7554	0.96041	0.985597	0.203474	0.208389	0.510345	8.97458	0.773506	0.879634	-1.18834	0.0029663	0.0262052	8.77111	0.486584	0.683024	-1.39181	0.0017184	0.0275011	-10.1629	0.0190476	0.0492148	-0.966378	0.469511	-0.381363	-0.567503	-0.025546	0.979552	-1.01613	1.90357	1.67811	-0.503248	0.210914
KPACOFLO_00269;AIKLKAMK_00293	KPACOFLO_00269;AIKLKAMK_00293	3;3	KPACOFLO_00269 hypothetical protein;AIKLKAMK_00293 hypothetical protein	Bifidobacterium vaginale[F08];Bifidobacterium vaginale[F12]		-4.63388	-6.68634	-6.71726	-6.29387	-5.08473	-6.25854	-4.37066	-1.39505	-1.92646	-6.6664	-6.85986	-6.15428	-4.76234	0.948835	0.982498	-0.084902	0.141599	0.458076	3.99936	0.740945	0.857141	-0.450611	0.000573284	0.00968456	4.08426	0.589241	0.755061	-0.365709	0.0012102	0.0234447	-4.44997	0.00282135	0.0119894	0.322776	-0.815027	-0.832169	-0.597457	0.0728419	-0.577869	0.468695	2.11825	1.82366	-0.80397	-0.911218
AIKLKAMK_00309;KPACOFLO_00176;OGJEHOCG_00331	AIKLKAMK_00309;KPACOFLO_00176	7;6;1	AIKLKAMK_00309 DNA protection during starvation protein;KPACOFLO_00176 DNA protection during starvation protein	Bifidobacterium vaginale[F12];Bifidobacterium vaginale[F08]		-10.4603	-7.06246	-4.85541	-7.62941	-1.12439	-7.4327	-3.12631	3.24075	2.66763	-4.3596	-5.23573	-3.55589	-4.48104	0.191245	0.540517	3.92774	0.0842936	0.427358	11.7156	0.225567	0.476543	4.35332	0.00274706	0.0249661	7.78783	0.757122	0.865826	0.425579	0.000186685	0.0114916	-7.36225	0.00205632	0.00953014	-1.61916	-0.752955	-0.190322	-0.897486	0.760814	-0.847339	0.250472	1.8736	1.7275	-0.0639264	-0.287275
KPACOFLO_00621;AIKLKAMK_00513;MCNAPLHK_00101;OGJEHOCG_00976	KPACOFLO_00621;AIKLKAMK_00513	21;21;6;2	KPACOFLO_00621 Chaperone protein DnaK;AIKLKAMK_00513 Chaperone protein DnaK	Bifidobacterium vaginale[F08];Bifidobacterium vaginale[F12]		-2.97356	-3.56474	-3.60745	-3.44577	-3.91311	-6.67674	-2.29045	2.81265	2.33512	-3.48956	-3.47488	-4.2259	-4.02682	0.403052	0.723262	-0.717556	0.0050206	0.31363	5.84303	0.274119	0.521082	-0.535141	0.000484194	0.00894295	6.56059	0.818675	0.901357	0.182415	0.000990551	0.0213082	-6.37817	0.000350138	0.00279784	-0.0627957	-0.290976	-0.307461	-0.245057	-0.425438	-1.49212	0.200865	2.17052	1.9862	-0.261958	-0.256292
AIKLKAMK_00597;KPACOFLO_00662;OGJEHOCG_00311	AIKLKAMK_00597;KPACOFLO_00662	7;7;3	AIKLKAMK_00597 30S ribosomal protein S10;KPACOFLO_00662 30S ribosomal protein S10	Bifidobacterium vaginale[F12];Bifidobacterium vaginale[F08]		-5.4268	-1.66449	-4.75436	-7.04655	-5.73884	-1.66238	-4.43938	4.6126	4.81171	-6.1149	-2.56827	-2.397	-8.52784	0.644002	0.852844	-1.18266	0.141732	0.458076	8.2578	0.621005	0.780844	-1.35636	0.000405327	0.00811755	9.44046	0.923825	0.959211	-0.1737	0.00727487	0.0604101	-9.61416	0.00443333	0.0169154	-0.561158	0.365082	-0.395611	-0.959925	-0.637981	0.365602	-0.318066	1.91044	1.95946	-0.730563	0.142581
KPACOFLO_00410	KPACOFLO_00410	21	KPACOFLO_00410 Inosine-5-monophosphate dehydrogenase	Bifidobacterium vaginale[F12]		-2.57858	-3.98956	-3.03343	-3.62017	-3.21256	-3.1932	-3.44142	2.25403	2.55623	-2.7746	-2.70219	-0.835974	-2.87152	0.985526	0.99347	-0.0160831	0.0677695	0.409717	5.6892	0.366967	0.593153	0.988002	0.000924366	0.012566	5.70529	0.129973	0.305826	1.00408	0.00140905	0.0251469	-4.7012	2.16243e-05	0.000416217	-0.218686	-0.878586	-0.431412	-0.705827	-0.515189	-0.506136	-0.622226	2.04148	2.18282	-0.31036	-0.276496
KPACOFLO_00886;OGJEHOCG_01126	KPACOFLO_00886	3;1	KPACOFLO_00886 PFL-like enzyme TdcE	Bifidobacterium vaginale[F12]		-8.76565	-7.13077	-2.53532	-3.77986	-7.21411	-6.72041	-4.97893	-1.2516	-0.309988	-5.20939	-5.9555	-8.24826	-7.79831	0.0823677	0.367499	2.90248	0.0304918	0.369387	7.16742	0.380924	0.606716	1.14535	0.00791489	0.0492704	4.26493	0.167115	0.360722	-1.75714	0.00233956	0.0326118	-6.02207	0.00613932	0.0213824	-1.25366	-0.648862	1.05115	0.590755	-0.679694	-0.497056	0.147177	1.52605	1.87438	0.061924	-0.21409
KPACOFLO_00599	KPACOFLO_00599	4	KPACOFLO_00599 Periplasmic zinc-binding protein TroA	Bifidobacterium vaginale[F12]		-8.02502	-4.02156	-8.71213	-8.61794	-6.47242	-5.32848	-4.60283	-0.00359007	-0.908054	-2.59847	-7.1455	-5.0182	-4.78313	0.78266	0.922028	-0.723472	0.205829	0.509793	5.56747	0.673772	0.814237	1.13696	0.0012141	0.01501	6.29094	0.183306	0.382334	1.86044	0.0132923	0.0899569	-4.4305	0.0216686	0.0546157	-1.06149	0.388976	-1.31043	-1.27631	-0.498977	-0.0845243	0.178378	1.8447	1.51701	0.904563	-0.742837
KPACOFLO_00403;OGJEHOCG_00718;FPEFDMFL_00403	KPACOFLO_00403	53;7;5	KPACOFLO_00403 Xylulose-5-phosphate/fructose-6-phosphate phosphoketolase	Bifidobacterium vaginale[F12]		-7.42997	-3.57598	-3.87291	-5.82693	-2.50796	-4.95599	-1.45875	5.97698	5.80445	-2.84731	-4.80632	-2.68413	-1.36988	0.517459	0.794709	1.77847	0.106083	0.435343	11.3937	0.39158	0.61415	2.57606	0.000237776	0.00591233	9.61522	0.477627	0.676906	0.797595	0.000991531	0.0213082	-8.81763	0.000300626	0.00252002	-1.28766	-0.325264	-0.399412	-0.88736	-0.058563	-0.669874	0.20344	2.06025	2.01717	-0.143304	-0.632499
KPACOFLO_00299;OGJEHOCG_00725	KPACOFLO_00299	9;3	KPACOFLO_00299 Transketolase	Bifidobacterium vaginale[F12]		-4.41957	-5.66843	-4.73217	-5.48728	-3.75721	-6.31843	-3.30123	4.02132	3.09532	0.530903	0.226409	-9.21961	-4.18025	0.7249	0.897535	0.324732	0.0106572	0.319665	8.60232	0.478846	0.680277	1.88336	0.000379927	0.00778187	8.27758	0.55064	0.730933	1.55863	0.0581752	0.219619	-6.71896	0.0311446	0.0717201	-0.362961	-0.685952	-0.443808	-0.639103	-0.191656	-0.854063	-0.0737247	1.8201	1.58061	0.917379	0.838628
KPACOFLO_00651;OGJEHOCG_00992	KPACOFLO_00651	4;1	KPACOFLO_00651 Neutral endopeptidase	Bifidobacterium vaginale[F12]		-9.61666	-5.67905	-6.92761	-4.62163	-7.18177	-6.35385	-7.15045	-2.62825	-2.00576	-7.86139	-4.06839	-5.52874	-6.35074	0.650567	0.855673	1.20079	0.218113	0.51586	5.33085	0.541443	0.726193	1.69554	0.00100409	0.0132739	4.13006	0.615739	0.773563	0.494753	0.0150169	0.0966633	-3.63531	0.0265269	0.063705	-1.78939	0.0783234	-0.513902	0.579883	-0.634456	-0.241754	-0.619599	1.5254	1.82066	-0.956815	0.842302
KPACOFLO_00605	KPACOFLO_00605	13	KPACOFLO_00605 Acetate kinase	Bifidobacterium vaginale[F12]		-3.17902	-3.22416	-5.16439	-3.09629	-9.86529	-4.97394	-7.88235	2.16868	2.14207	-7.98254	-6.25672	-5.41154	-2.635	0.0660449	0.331525	-2.99487	0.000144347	0.221785	5.35696	0.123626	0.35849	-2.36986	0.002191	0.0218607	8.35183	0.713401	0.838203	0.625006	0.0061641	0.0540244	-7.72682	0.00768888	0.0250423	0.301734	0.289117	-0.253214	0.324859	-1.5672	-0.19998	-1.01293	1.79651	1.78908	-1.04094	-0.558538
CJLJMABO_00373;FNCFANLB_00017;DPIKIJBC_00154	CJLJMABO_00373;FNCFANLB_00017;DPIKIJBC_00154	9;9;5	CJLJMABO_00373 50S ribosomal protein L19;FNCFANLB_00017 50S ribosomal protein L19;DPIKIJBC_00154 50S ribosomal protein L19	Lactobacillus jensenii[F12];Lactobacillus crispatus[F12];Lactobacillus crispatus[F08]		-1.86783	-5.65353	-7.46029	0.212684	-4.06878	0.389958	-1.55049	0.863873	2.12898	2.47413	3.52134	3.36681	3.71513	0.643489	0.85276	1.2653	0.193072	0.497982	5.25711	0.161096	0.405168	7.03004	0.0562394	0.189726	3.99181	0.0163789	0.0757502	5.76474	0.175269	0.409955	1.77293	0.015557	0.0421705	-0.431464	-1.47472	-1.97262	0.141877	-1.038	0.19073	-0.344012	0.32133	0.669965	0.76508	1.05367
FNCFANLB_00026;CJLJMABO_00382	FNCFANLB_00026;CJLJMABO_00382	2;2	FNCFANLB_00026 Neutral endopeptidase;CJLJMABO_00382 Neutral endopeptidase	Lactobacillus crispatus[F08];Lactobacillus crispatus[F12]		-7.83163	-5.10923	-5.45913	-5.13291	-6.07862	-3.51268	-5.36856	-2.63484	-2.92248	-3.06208	-4.71614	-3.31793	-5.62063	0.492542	0.777458	1.36005	0.221616	0.519902	3.69177	0.310517	0.553504	2.29124	0.00426746	0.0329674	2.33172	0.256997	0.469199	0.931188	0.100275	0.30069	-1.40053	0.0469769	0.0989623	-2.09124	-0.288032	-0.519794	-0.303714	-0.930119	0.769461	-0.459805	1.35091	1.16039	1.06792	-0.027663
CJLJMABO_02047;FNCFANLB_02733	CJLJMABO_02047;FNCFANLB_02733	6;4	CJLJMABO_02047 6,7-dimethyl-8-ribityllumazine synthase;FNCFANLB_02733 6,7-dimethyl-8-ribityllumazine synthase	Lactobacillus crispatus[F12];Lactobacillus crispatus[F08]		-5.95492	-5.46007	-5.83996	-6.65335	-0.969542	-7.86339	-3.46785	1.64689	1.02672	-3.39825	-3.69898	-3.49894	-3.29261	0.580471	0.825406	0.748676	0.00389675	0.31363	7.0443	0.0461267	0.216956	2.2353	0.00578467	0.0400046	6.29562	0.293539	0.508494	1.48662	0.02873	0.143213	-4.809	0.0121496	0.0351925	-0.809228	-0.63564	-0.768902	-1.05423	0.939572	-1.47869	0.0632011	1.85738	1.63983	0.0876148	-0.0178776
FNCFANLB_00314;CJLJMABO_01101	FNCFANLB_00314;CJLJMABO_01101	1;1	FNCFANLB_00314 ATP synthase subunit c;CJLJMABO_01101 ATP synthase subunit c	Lactobacillus crispatus[F08];Lactobacillus crispatus[F12]		-5.61488	-7.50326	-6.43004	-7.77572	-4.50492	-7.35461	-5.31868	-1.43115	-1.42377	-8.38257	-3.83047	-4.39761	-3.15916	0.826063	0.938555	0.282275	0.115834	0.442625	5.13161	0.349776	0.583638	1.61662	0.00137218	0.0162411	4.84933	0.363678	0.583413	1.33434	0.0579792	0.219406	-3.51499	0.0355372	0.0796796	-0.195373	-1.01291	-0.548278	-1.13087	0.285164	-0.948556	-0.0671371	1.6159	1.61909	-1.39359	0.577155
FNCFANLB_01702;CJLJMABO_02017;FNCFANLB_01701;CJLJMABO_02018	FNCFANLB_01702;CJLJMABO_02017	13;13;1;1	FNCFANLB_01702 Dipeptide-binding protein DppE;CJLJMABO_02017 Dipeptide-binding protein DppE	Lactobacillus crispatus[F08];Lactobacillus crispatus[F12]		-7.0583	-5.92824	-3.60003	-4.14766	-4.65734	-3.09003	-5.89583	-0.545936	-0.135554	-3.8981	-5.75292	-4.14772	-3.94851	0.0687657	0.337424	2.21509	0.0363517	0.379987	6.15253	0.0874014	0.298256	2.05646	0.000700576	0.0108644	3.93743	0.815342	0.899992	-0.158636	0.00123718	0.0235042	-4.09607	0.000643692	0.00431011	-1.49769	-0.932826	0.230922	-0.0428125	-0.297571	0.485843	-0.916625	1.7575	1.96263	0.0819298	-0.845192
CJLJMABO_02200;FNCFANLB_01864;LOBONEOA_01728	CJLJMABO_02200;FNCFANLB_01864	6;6;1	CJLJMABO_02200 Aspartate--ammonia ligase;FNCFANLB_01864 Aspartate--ammonia ligase	Lactobacillus crispatus[F12];Lactobacillus crispatus[F08]		-6.80722	-5.92707	-5.07307	-5.91005	-5.56751	-4.1779	-5.92887	-1.40641	-0.609565	-7.94897	-3.86882	-5.05353	-3.82653	0.185731	0.534489	1.03566	0.0124226	0.319665	5.35916	0.326551	0.564466	1.19268	0.0066506	0.0438682	4.32349	0.885868	0.939351	0.157019	0.0183061	0.108732	-4.16647	0.00776561	0.025163	-0.997218	-0.564823	-0.145279	-0.556464	-0.388182	0.294489	-0.565711	1.65604	2.04751	-1.55812	0.446332
CJLJMABO_00505;FNCFANLB_01652	CJLJMABO_00505;FNCFANLB_01652	8;7	CJLJMABO_00505 Multicopper oxidase mco;FNCFANLB_01652 Multicopper oxidase mco	Lactobacillus crispatus[F12];Lactobacillus crispatus[F08]		-3.85323	-2.90279	-5.65583	-6.55121	-7.07355	-7.40475	-4.49497	1.84813	-0.463699	-3.2151	-2.68227	-1.41681	-3.3441	0.0193375	0.170561	-2.85805	0.138196	0.455317	4.07023	0.357011	0.588611	0.713442	0.0621194	0.201422	6.92828	0.00124633	0.0137146	3.57149	0.175632	0.4101	-3.35678	0.0002306	0.00209576	-0.0827324	0.271978	-0.755468	-1.08963	-1.28457	-1.40817	-0.322233	2.04504	1.18226	0.155422	0.354276
FNCFANLB_02025;CJLJMABO_00332	FNCFANLB_02025;CJLJMABO_00332	3;3	FNCFANLB_02025 hypothetical protein;CJLJMABO_00332 hypothetical protein	Lactobacillus crispatus[F08];Lactobacillus crispatus[F12]		-4.94499	-5.39349	-5.67226	-4.09524	-6.83559	-7.13811	-4.87343	0.476178	-1.44597	1.03958	0.419457	-0.458749	0.535796	0.411946	0.730548	-0.553682	0.11402	0.442625	4.68435	0.0001748	0.0133039	5.55326	0.0528615	0.181791	5.23803	8.52957e-05	0.0027223	6.10695	0.526061	0.72712	0.868916	3.76681e-05	0.000578885	-0.64454	-0.789647	-0.879837	-0.369613	-1.25622	-1.3541	-0.621388	1.10942	0.487528	1.2917	1.09106
CJLJMABO_00735;FNCFANLB_01932;LOBONEOA_01425	CJLJMABO_00735;FNCFANLB_01932	5;5;1	CJLJMABO_00735 Alanine racemase;FNCFANLB_01932 Alanine racemase	Lactobacillus crispatus[F12];Lactobacillus crispatus[F08]		-5.92117	-4.96606	-7.4169	-5.29975	-6.81828	-4.62369	-5.575	-3.69041	-2.38828	-1.68651	-1.11543	-0.92714	-1.14035	0.517525	0.794709	-0.503105	0.107114	0.435343	2.40427	0.0481249	0.220498	4.22626	0.0557432	0.188768	2.90738	0.000386957	0.0069905	4.72937	0.201199	0.444808	1.82199	0.000115837	0.0012444	-0.854478	-0.436882	-1.50844	-0.582775	-1.24671	-0.287189	-0.703124	0.120862	0.690185	0.997015	1.24671
FNCFANLB_02332;CJLJMABO_01594	FNCFANLB_02332;CJLJMABO_01594	5;5	FNCFANLB_02332 hypothetical protein;CJLJMABO_01594 hypothetical protein	Lactobacillus crispatus[F08];Lactobacillus crispatus[F12]		-4.52681	-6.66831	-5.98983	-9.64064	-9.2682	-5.98607	-7.6967	-1.42848	-3.69701	0.412097	-0.418505	0.435321	-0.113254	0.240241	0.59621	-2.11873	0.191531	0.496077	3.03482	0.108056	0.333931	5.67648	0.0621068	0.201422	5.15355	0.000325151	0.00651186	7.7952	0.249114	0.496756	2.64166	0.000110438	0.00120394	-0.0892869	-0.672489	-0.487716	-1.48195	-1.38053	-0.486691	-0.952555	0.754492	0.136697	1.25574	1.02954
FNCFANLB_00631;CJLJMABO_00516	FNCFANLB_00631;CJLJMABO_00516	6;6	FNCFANLB_00631 Glycerol-3-phosphate dehydrogenase [NAD(P)+];CJLJMABO_00516 Glycerol-3-phosphate dehydrogenase [NAD(P)+]	Lactobacillus crispatus[F08];Lactobacillus crispatus[F12]		-1.28894	-6.98969	-0.638628	-2.43994	-2.64546	-3.69349	-5.12282	-0.905517	-1.192	0.690938	0.448461	0.697547	0.60563	0.741031	0.902781	1.23125	0.473966	0.683757	3.09056	0.343988	0.578894	4.74996	0.0651387	0.208012	1.85931	0.00877945	0.0513314	3.51871	0.0289591	0.143663	1.6594	0.0333633	0.0757864	0.18384	-2.19902	0.455667	-0.297266	-0.383172	-0.82124	-1.41869	0.34411	0.224363	1.01141	0.910061
FNCFANLB_00475;CJLJMABO_00417	FNCFANLB_00475;CJLJMABO_00417	11;11	FNCFANLB_00475 50S ribosomal protein L1;CJLJMABO_00417 50S ribosomal protein L1	Lactobacillus crispatus[F08];Lactobacillus crispatus[F12]		-1.31246	-0.75655	0.787856	0.582121	0.653089	-0.93003	-0.045387	2.25279	1.43071	3.5216	2.62909	3.08656	2.94788	0.0459708	0.273477	1.24403	0.0380632	0.380951	2.87625	0.00720229	0.0787095	4.08079	0.0716067	0.222877	1.63222	0.000213461	0.00497253	2.83675	0.163565	0.395494	1.20454	5.17275e-05	0.000722227	-1.49741	-1.15828	-0.216107	-0.341617	-0.298322	-1.26411	-0.724431	0.677581	0.176067	1.45162	0.907149
CJLJMABO_02015;FNCFANLB_01704;DPIKIJBC_00750	CJLJMABO_02015;FNCFANLB_01704	11;11;1	CJLJMABO_02015 Aminopeptidase E;FNCFANLB_01704 Aminopeptidase E	Lactobacillus crispatus[F12];Lactobacillus crispatus[F08]		-8.2126	-3.18901	-3.60545	-4.89293	-6.35609	-6.47198	-7.26565	-4.34108	-3.98785	0.914873	0.383998	0.554742	0.835966	0.995574	0.997504	-0.0176168	0.650424	0.799996	1.53634	0.2383	0.488973	6.3732	0.0755658	0.230499	1.55396	0.000463788	0.00795631	6.39081	0.00174631	0.0276042	4.83686	0.000813882	0.00508791	-1.45009	0.0990587	-0.0293608	-0.42639	-0.877593	-0.91333	-1.15808	-0.256212	-0.147283	1.3646	1.20089
FNCFANLB_01354;CJLJMABO_01128	FNCFANLB_01354;CJLJMABO_01128	13;13	FNCFANLB_01354 Phosphoglucosamine mutase;CJLJMABO_01128 Phosphoglucosamine mutase	Lactobacillus crispatus[F08];Lactobacillus crispatus[F12]		1.15407	-3.55458	-0.172104	-1.39877	-1.16497	-3.49264	-0.449313	-0.0464814	0.1462	2.38237	1.78729	2.52734	2.39665	0.963736	0.986088	-0.135304	0.689232	0.822679	1.25012	0.378237	0.604579	3.47367	0.0761513	0.231806	1.38542	0.00250181	0.0216269	3.60897	0.000313344	0.0126078	2.22355	0.0218438	0.0549011	0.556964	-1.73303	-0.0880048	-0.684581	-0.570873	-1.70291	-0.222822	-0.0269098	0.0667982	1.15433	0.864922
FNCFANLB_01694;CJLJMABO_01324	FNCFANLB_01694;CJLJMABO_01324	5;5	FNCFANLB_01694 Acid shock protein;CJLJMABO_01324 Acid shock protein	Lactobacillus crispatus[F08];Lactobacillus crispatus[F12]		-5.97539	-8.32301	-2.78968	-6.14837	-4.70125	-5.74459	-5.53029	-2.66993	-1.02974	1.78745	0.752566	0.856225	0.709785	0.275137	0.624491	2.16637	0.0779078	0.416225	5.29937	0.0787962	0.28492	8.17571	0.0811145	0.241663	3.133	0.000170108	0.00430226	6.00934	0.150697	0.377452	2.87634	4.87918e-05	0.000696484	-0.896208	-1.5998	0.0585652	-0.94805	-0.514341	-0.827036	-0.762808	0.0944568	0.586031	1.43036	1.1202
FNCFANLB_00203;CJLJMABO_01396	FNCFANLB_00203;CJLJMABO_01396	3;3	FNCFANLB_00203 Orotidine 5-phosphate decarboxylase;CJLJMABO_01396 Orotidine 5-phosphate decarboxylase	Lactobacillus crispatus[F08];Lactobacillus crispatus[F12]		-5.82419	-2.99628	-5.1553	-6.23271	-5.60283	-0.922839	-5.23583	-1.50857	-2.75577	-0.129903	0.631701	-1.1438	-0.66444	0.9091	0.968036	-0.219666	0.328302	0.585491	2.27806	0.192458	0.44362	4.08362	0.0822435	0.243648	2.49773	0.00758434	0.0474129	4.30329	0.145694	0.370173	1.80556	0.0173278	0.0456038	-1.20208	-0.0444261	-0.928257	-1.36931	-1.11146	0.804369	-0.961223	0.564589	0.0540282	1.12897	1.44074
CJLJMABO_00828;FNCFANLB_01126;DPIKIJBC_00461	CJLJMABO_00828;FNCFANLB_01126	7;7;3	CJLJMABO_00828 Citrate lyase alpha chain;FNCFANLB_01126 Citrate lyase alpha chain	Lactobacillus crispatus[F12];Lactobacillus crispatus[F08]		-2.41169	-3.73398	-4.85836	-6.61958	-4.15743	-5.99282	-6.52627	-4.69605	-4.26751	-0.314799	-1.48789	-1.64508	-1.94721	0.0788973	0.359259	-2.55806	0.256656	0.54145	-1.40894	0.177329	0.424478	1.72409	0.0823413	0.243774	1.14911	0.000211888	0.004962	4.28215	0.00168474	0.0274142	3.13303	0.000394038	0.00302255	0.652726	0.00440954	-0.546867	-1.41039	-0.203206	-1.10309	-1.36464	-0.467287	-0.257177	1.68082	1.10566
FNCFANLB_00705;CJLJMABO_01736	FNCFANLB_00705;CJLJMABO_01736	9;9	FNCFANLB_00705 Phosphate-specific transport system accessory protein PhoU;CJLJMABO_01736 Phosphate-specific transport system accessory protein PhoU	Lactobacillus crispatus[F08];Lactobacillus crispatus[F12]		-6.93071	-3.37154	-7.28946	-4.20817	-9.6972	-3.67142	-6.45124	0.515821	-2.36632	1.83613	2.28399	2.75756	2.40292	0.651736	0.855673	-1.11237	0.211699	0.513132	4.22588	0.145391	0.386371	7.47128	0.0835143	0.245116	5.33825	0.0011729	0.013411	8.58365	0.261317	0.509287	3.2454	0.000630152	0.0042516	-1.01067	-0.174268	-1.09498	-0.370875	-1.66079	-0.244739	-0.897996	0.739259	0.0619573	1.04953	1.15478
FNCFANLB_02196;CJLJMABO_00452	FNCFANLB_02196;CJLJMABO_00452	3;3	FNCFANLB_02196 Ascorbate-specific PTS system EIIB component;CJLJMABO_00452 Ascorbate-specific PTS system EIIB component	Lactobacillus crispatus[F08];Lactobacillus crispatus[F12]		-3.98896	-5.8073	-7.19606	-6.54746	-5.28753	-4.15668	-2.91765	-0.137324	-2.28696	-1.03591	0.321452	-0.276503	0.749852	0.806897	0.932017	-0.322941	0.123492	0.445421	3.68599	0.0777031	0.283057	4.83786	0.0851843	0.247832	4.00893	0.00118041	0.013411	5.1608	0.46723	0.688301	1.15187	0.00158449	0.00796802	-0.371867	-1.03332	-1.5385	-1.30256	-0.84424	-0.432877	0.017842	1.02923	0.247263	0.702353	1.19612
FNCFANLB_00445;CJLJMABO_01684;LOBONEOA_01544;LHLBANBO_00885;DPIKIJBC_01541	FNCFANLB_00445;CJLJMABO_01684	10;9;3;1;1	FNCFANLB_00445 tRNA N6-adenosine threonylcarbamoyltransferase;CJLJMABO_01684 tRNA N6-adenosine threonylcarbamoyltransferase	Lactobacillus crispatus[F08];Lactobacillus crispatus[F12]		-2.77711	-6.3381	-2.52069	-4.7068	-3.14263	-3.59057	-5.0397	-5.51838	-4.77036	1.27189	0.215051	1.36633	1.41888	0.74461	0.903168	0.757524	0.797961	0.890281	-0.586765	0.187483	0.437662	5.62564	0.0876725	0.252465	-1.34429	8.77986e-05	0.0027366	4.86811	0.00351653	0.0409475	6.2124	0.000242106	0.00217355	-0.0542379	-1.32863	0.0375279	-0.744827	-0.18505	-0.345355	-0.863962	-1.03527	-0.767572	1.3948	1.01658
FNCFANLB_01893;CJLJMABO_01194;LHLBANBO_00492;DPIKIJBC_00185	FNCFANLB_01893;CJLJMABO_01194	3;3;1;1	FNCFANLB_01893 putative oxidoreductase;CJLJMABO_01194 putative oxidoreductase	Lactobacillus crispatus[F08];Lactobacillus crispatus[F12]		-4.9653	-5.89024	-6.18363	-8.52198	-4.30122	-5.94459	-5.57689	-4.77093	-4.415	-1.57967	-2.22056	-1.40381	-1.91544	0.452559	0.755893	-0.677889	0.296967	0.566793	0.834804	0.0496865	0.22211	3.6479	0.092318	0.260244	1.51269	0.00238309	0.020845	4.32579	0.00145239	0.025509	2.8131	0.00131764	0.00701789	-0.247677	-0.681824	-0.819535	-1.91711	0.0640326	-0.707336	-0.534741	-0.156443	0.0106224	1.34147	1.04065
FNCFANLB_00226;CJLJMABO_00692	FNCFANLB_00226;CJLJMABO_00692	18;16	FNCFANLB_00226 Aspartyl/glutamyl-tRNA(Asn/Gln) amidotransferase subunit B;CJLJMABO_00692 Aspartyl/glutamyl-tRNA(Asn/Gln) amidotransferase subunit B	Lactobacillus crispatus[F08];Lactobacillus crispatus[F12]		-0.722044	-1.54046	-0.776008	-0.644264	-0.875057	-0.595208	-0.654717	0.252351	0.660087	2.64023	2.3115	2.27958	2.35386	0.488373	0.775435	0.422202	0.112565	0.442231	1.58747	0.0639497	0.25271	3.52754	0.0936783	0.26192	1.16527	3.94483e-07	0.000134306	3.10534	0.0375038	0.168349	1.94007	6.09353e-08	1.16184e-05	-0.717644	-1.26006	-0.753409	-0.666094	-0.819056	-0.633581	-0.673021	-0.0718483	0.198385	1.51076	1.29289
FNCFANLB_01136;CJLJMABO_01552;DPIKIJBC_00336	FNCFANLB_01136;CJLJMABO_01552	4;3;1	FNCFANLB_01136 putative FAD-linked oxidoreductase;CJLJMABO_01552 putative FAD-linked oxidoreductase	Lactobacillus crispatus[F08];Lactobacillus crispatus[F12]		-3.90354	-6.13368	-7.17242	-5.83344	-5.96004	-5.94224	-5.47245	-6.94866	-7.66879	-0.958104	-2.14861	-1.94825	-1.16964	0.511807	0.790554	-1.05751	0.266509	0.547668	-2.29012	0.17949	0.428029	3.46246	0.0941665	0.262953	-1.23261	1.303e-05	0.000873799	4.51997	0.00316496	0.0385898	5.75258	2.79449e-05	0.000477544	0.339175	-0.596094	-1.03171	-0.470179	-0.523273	-0.515807	-0.318788	-0.937876	-1.23988	1.57442	1.07515
FNCFANLB_01610;CJLJMABO_00795	FNCFANLB_01610;CJLJMABO_00795	9;9	FNCFANLB_01610 50S ribosomal protein L18;CJLJMABO_00795 50S ribosomal protein L18	Lactobacillus crispatus[F08];Lactobacillus crispatus[F12]		1.28745	2.03725	3.60009	3.61987	2.91198	2.92687	3.81728	4.17735	3.80188	5.25933	5.02442	4.81786	4.92983	0.0829469	0.369528	1.71286	0.058298	0.401301	2.32726	0.0571847	0.238999	3.34551	0.0982805	0.270348	0.614397	0.0003107	0.00626049	1.63264	0.0659137	0.236613	1.01825	1.52152e-05	0.000323763	-2.03302	-1.40341	-0.0910947	-0.0744857	-0.668898	-0.656399	0.0912782	0.39363	0.0783478	1.30217	1.10491
FNCFANLB_01021;CJLJMABO_00909	FNCFANLB_01021;CJLJMABO_00909	1;1	FNCFANLB_01021 putative protein YslB;CJLJMABO_00909 putative protein YslB	Lactobacillus crispatus[F08];Lactobacillus crispatus[F12]		-7.90207	-7.34738	-3.52737	-6.13782	-7.46672	-7.63988	-7.01519	-3.41969	-1.13516	-2.44585	-3.878	-3.54406	-3.30272	0.177806	0.521996	1.26733	0.117966	0.443502	5.3473	0.00121876	0.0335046	4.33207	0.0984163	0.270553	4.07997	0.0119915	0.0630562	3.06474	0.533006	0.731046	-1.01523	0.00347801	0.0140839	-1.25748	-1.01864	0.626211	-0.497818	-1.07002	-1.14458	-0.875601	0.672575	1.65626	1.0919	0.475234
FNCFANLB_00399;CJLJMABO_00662	FNCFANLB_00399;CJLJMABO_00662	5;5	FNCFANLB_00399 Protein DltD;CJLJMABO_00662 Protein DltD	Lactobacillus crispatus[F08];Lactobacillus crispatus[F12]		-7.61742	-5.69944	-5.84462	-4.52853	-5.10043	-6.79469	-7.12994	-5.00475	-4.5887	-0.736935	-0.931583	-0.732653	-0.856078	0.562264	0.814644	0.778789	0.292018	0.564891	1.86171	0.102813	0.325502	5.84412	0.0991194	0.271719	1.08292	0.000462258	0.00795631	5.06533	0.025331	0.13268	3.98241	3.88149e-05	0.000592396	-1.29907	-0.553782	-0.610194	-0.0987923	-0.321019	-0.97937	-1.10964	-0.283839	-0.122172	1.37454	1.2989
FNCFANLB_01036;CJLJMABO_00230	FNCFANLB_01036;CJLJMABO_00230	6;6	FNCFANLB_01036 Cell division protein FtsZ;CJLJMABO_00230 Cell division protein FtsZ	Lactobacillus crispatus[F08];Lactobacillus crispatus[F12]		-4.77552	-6.15116	-1.53473	-1.22193	-2.12222	-4.66592	-1.53278	-0.263374	-1.08576	0.856166	-0.381964	0.140802	0.249631	0.0427364	0.262346	3.24782	0.0422817	0.387676	4.78877	0.049355	0.22211	5.6795	0.0992126	0.27173	1.54095	0.0147159	0.0709187	2.43168	0.21897	0.463936	0.890726	0.000988611	0.00577606	-1.40458	-2.039	0.0900091	0.234268	-0.180928	-1.35403	0.0909095	0.676335	0.297067	1.19265	0.621644
CJLJMABO_00248;FNCFANLB_00283;LOBONEOA_00335	CJLJMABO_00248;FNCFANLB_00283	10;9;4	CJLJMABO_00248 Valine--tRNA ligase;FNCFANLB_00283 Valine--tRNA ligase	Lactobacillus crispatus[F12];Lactobacillus crispatus[F08]		-5.57691	-8.15156	-5.64144	-3.67275	-8.38835	-6.1966	-5.06239	-3.7112	-4.4286	-2.37982	-3.22333	-1.37855	-2.10328	0.556694	0.81181	1.07193	0.256845	0.541589	2.79434	0.150036	0.390866	4.59299	0.0994065	0.272092	1.72241	0.0071251	0.0456712	3.52106	0.0377683	0.169193	1.79865	0.0104859	0.0315075	-0.444653	-1.62721	-0.474291	0.429952	-1.73598	-0.729284	-0.208324	0.412293	0.0827809	1.02381	0.636377
CJLJMABO_01412;FNCFANLB_00006;FPEFDMFL_00544	CJLJMABO_01412;FNCFANLB_00006	16;16;2	CJLJMABO_01412 Dipeptidase A;FNCFANLB_00006 Dipeptidase A	Lactobacillus crispatus[F12];Lactobacillus crispatus[F08]		-4.14666	-8.32913	-8.22926	-5.21298	-4.30366	-5.51262	-6.67394	-0.685934	-2.96591	1.84524	1.54887	1.59836	1.41397	0.924852	0.971894	0.251402	0.240819	0.528153	4.41197	0.165381	0.41121	7.8395	0.102628	0.278499	4.16057	0.000308224	0.00626049	7.5881	0.202517	0.445719	3.42753	0.000167954	0.00166674	-0.288266	-1.38794	-1.36168	-0.568626	-0.329543	-0.647411	-0.95275	0.621646	0.0221832	1.28715	1.20923
FNCFANLB_02230;CJLJMABO_00971	FNCFANLB_02230;CJLJMABO_00971	8;8	FNCFANLB_02230 6-phospho-alpha-glucosidase 1;CJLJMABO_00971 6-phospho-alpha-glucosidase 1	Lactobacillus crispatus[F08];Lactobacillus crispatus[F12]	+	-7.25277	-4.0422	-3.72218	-3.90506	-4.01985	-9.36125	-7.20072	-3.73142	-2.38494	-0.304709	-0.0313954	-0.0990265	-1.11647	0.997946	0.998623	0.00567046	0.329124	0.585491	2.5893	0.181358	0.431049	5.25958	0.108295	0.289441	2.58363	0.00849095	0.0503766	5.25391	0.122459	0.336589	2.67028	0.0119998	0.0348957	-1.23415	-0.140838	-0.0318625	-0.0941401	-0.133227	-1.95215	-1.21642	-0.0350106	0.423513	1.1319	1.22497
FPEFDMFL_00879	FPEFDMFL_00879	1	FPEFDMFL_00879 Aminopeptidase N	Atopobium vaginae[F08]		-5.4403	-4.74273	-4.87117	-4.57383	-7.8241	-7.96885	-4.49048	-4.20254	-4.40455	-2.7445	-2.89106	-2.76015	-2.71727	0.372734	0.703506	-0.854171	0.24566	0.531859	0.787969	0.0919088	0.305015	2.31327	0.109027	0.290694	1.64214	0.0165492	0.076396	3.16744	0.0219255	0.12047	1.5253	0.0224778	0.0559229	-0.492328	-0.0898338	-0.163941	0.00762057	-1.86778	-1.9513	0.0557161	0.221855	0.1053	1.06314	0.978583
FNCFANLB_00825;CJLJMABO_01924	FNCFANLB_00825;CJLJMABO_01924	8;8	FNCFANLB_00825 UDP-glucose 4-epimerase;CJLJMABO_01924 UDP-glucose 4-epimerase	Lactobacillus crispatus[F08];Lactobacillus crispatus[F12]		-4.54941	-4.46133	-5.72853	-4.75765	-5.85006	-2.82177	-4.18531	-2.76261	-3.665	-0.0299653	-0.633186	0.148851	0.0271835	0.7839	0.922045	-0.16329	0.211121	0.513058	1.29157	6.83885e-05	0.00843481	4.38359	0.11149	0.294236	1.45486	0.000684739	0.00996925	4.54688	0.0602474	0.224268	3.09203	0.00016696	0.0016606	-0.691642	-0.651794	-1.22511	-0.785856	-1.28009	0.0899925	-0.526911	0.116754	-0.291508	1.35308	1.08017
FNCFANLB_01968;CJLJMABO_00116	FNCFANLB_01968;CJLJMABO_00116	4;4	FNCFANLB_01968 Anaerobic ribonucleoside-triphosphate reductase-activating protein;CJLJMABO_00116 Anaerobic ribonucleoside-triphosphate reductase-activating protein	Lactobacillus crispatus[F08];Lactobacillus crispatus[F12]		-6.55803	-5.28058	-7.85668	-3.73145	-6.48732	-5.97018	-6.66608	-4.85133	-4.80081	0.947074	0.547543	0.868106	0.878029	0.824278	0.938555	-0.223038	0.33626	0.589132	1.09323	0.0559028	0.237028	6.72949	0.123881	0.315114	1.31627	0.000440864	0.00766368	6.95253	2.50387e-06	0.00165304	5.63626	2.2368e-05	0.00041822	-0.836657	-0.45382	-1.22585	0.0104389	-0.815467	-0.660485	-0.86904	-0.325178	-0.310038	1.41255	1.29281
FNCFANLB_00713;CJLJMABO_02054;LOBONEOA_01874;DPIKIJBC_01526	FNCFANLB_00713;CJLJMABO_02054;LOBONEOA_01874	7;7;5;2	FNCFANLB_00713 Leucine--tRNA ligase;CJLJMABO_02054 Leucine--tRNA ligase;LOBONEOA_01874 Leucine--tRNA ligase	Lactobacillus gasseri[F02];Lactobacillus crispatus[F08];Lactobacillus crispatus[F12]		-5.31122	-4.11585	-5.87366	-7.51472	-6.36024	-6.45306	-6.19854	-1.88377	-3.90977	-0.879425	-1.87847	-1.30072	-1.40167	0.159392	0.495066	-1.76651	0.289577	0.562997	1.81677	0.0838713	0.292756	3.34846	0.154535	0.364396	3.58327	1.84795e-06	0.000272635	5.11497	0.364321	0.603024	1.5317	1.81385e-05	0.000360004	-0.520925	-0.0138651	-0.759503	-1.45562	-0.965903	-1.00527	-0.897313	0.93295	0.0735516	1.35898	0.935197
LOBONEOA_00917;FNCFANLB_00160;CJLJMABO_01245	LOBONEOA_00917;FNCFANLB_00160;CJLJMABO_01245	2;2;2	LOBONEOA_00917 DNA-directed RNA polymerase subunit omega;FNCFANLB_00160 DNA-directed RNA polymerase subunit omega;CJLJMABO_01245 DNA-directed RNA polymerase subunit omega	Lactobacillus crispatus[F08];Lactobacillus crispatus[F12];Lactobacillus gasseri[F02]		-4.70333	-7.59255	-1.65395	-2.62537	0.122736	-6.59392	-7.04502	-1.76119	-0.583126	1.19079	1.04162	1.9747	0.909772	0.286557	0.636697	2.58883	0.142394	0.458636	4.97578	0.114453	0.342508	7.42716	0.178626	0.396585	2.38695	0.025059	0.101753	4.83833	0.110367	0.317404	2.45138	0.0152849	0.0416057	-0.773482	-1.63238	0.13303	-0.15575	0.661201	-1.33551	-1.46962	0.101152	0.451364	0.978711	0.934367
LOBONEOA_01462;LHLBANBO_00240;FPEFDMFL_00486;FNCFANLB_01613;FNCFANLB_01515;DPIKIJBC_00640;CJLJMABO_01790;CJLJMABO_00798	LOBONEOA_01462;LHLBANBO_00240;FPEFDMFL_00486;FNCFANLB_01613;FNCFANLB_01515;DPIKIJBC_00640;CJLJMABO_01790;CJLJMABO_00798	2;2;2;2;2;2;2;2	LOBONEOA_01462 30S ribosomal protein S14 type Z;LHLBANBO_00240 30S ribosomal protein S14 type Z;FPEFDMFL_00486 30S ribosomal protein S14 type Z;FNCFANLB_01613 30S ribosomal protein S14 type Z;FNCFANLB_01515 30S ribosomal protein S14 type Z;DPIKIJBC_00640 3	Lactobacillus crispatus[F08];Lactobacillus crispatus[F08];Lactobacillus jensenii[F12];Lactobacillus crispatus[F12];Lactobacillus crispatus[F12];Atopobium vaginae[F08];Lactobacillus iners[F06];Lactobacillus gasseri[F02]		3.67499	3.70879	4.69023	4.26721	3.84778	4.46802	4.42906	4.5022	4.8868	5.19611	4.99732	5.09917	5.23682	0.00950108	0.11875	0.648572	0.118362	0.443502	1.00262	3.89969e-05	0.00769912	1.44047	0.264745	0.49699	0.354044	0.00308604	0.0252941	0.791895	0.244292	0.492096	0.437851	0.000351345	0.0028019	-1.57879	-1.51702	0.276748	-0.496393	-1.26299	-0.129379	-0.20058	-0.0668994	0.636027	1.20133	0.838017
FNCFANLB_00918;CJLJMABO_01513;LOBONEOA_00373;DPIKIJBC_00799	FNCFANLB_00918;CJLJMABO_01513;LOBONEOA_00373	17;17;10;5	FNCFANLB_00918 GTP-binding protein TypA/BipA;CJLJMABO_01513 GTP-binding protein TypA/BipA;LOBONEOA_00373 GTP-binding protein TypA/BipA	Lactobacillus gasseri[F02];Lactobacillus crispatus[F08];Lactobacillus crispatus[F12]		-3.06298	-0.843507	-0.540129	-1.03657	-0.437635	-1.5545	-0.850736	0.173778	-0.602887	1.26179	1.32143	1.36824	0.994452	0.508965	0.788347	1.06933	0.342882	0.593249	1.73869	0.211441	0.461459	3.18972	0.296538	0.53008	0.669359	0.000131349	0.00361088	2.12039	0.153029	0.380081	1.45103	0.00105304	0.00602163	-2.13137	-0.423576	-0.19014	-0.572131	-0.111276	-0.97065	-0.429138	0.35918	-0.23843	1.19636	1.24225
FNCFANLB_01518;CJLJMABO_01793;DPIKIJBC_00084;LOBONEOA_00277	FNCFANLB_01518;CJLJMABO_01793;DPIKIJBC_00084;LOBONEOA_00277	6;6;3;3	FNCFANLB_01518 putative transcriptional regulatory protein;CJLJMABO_01793 putative transcriptional regulatory protein;DPIKIJBC_00084 putative transcriptional regulatory protein;LOBONEOA_00277 putative transcriptional regulatory protein	Lactobacillus gasseri[F02];Lactobacillus jensenii[F12];Lactobacillus crispatus[F08];Lactobacillus crispatus[F12]		-5.27458	-4.57013	-0.805033	-0.697198	-5.09514	-6.03399	-0.440182	-1.42622	3.5302	2.51401	2.18967	2.43596	3.16359	0.133121	0.458518	2.30805	0.244753	0.531859	5.97435	0.0053096	0.0667019	7.49816	0.349147	0.58158	3.6663	0.0120455	0.0630912	5.19011	0.648878	0.80254	1.52382	0.00895165	0.028	-1.28278	-1.08045	0.000963635	0.0319361	-1.23124	-1.5009	0.105756	-0.177454	1.24613	0.954259	0.861104
FNCFANLB_01858;CJLJMABO_02024;LOBONEOA_01551;LHLBANBO_00904;DPIKIJBC_00680	FNCFANLB_01858;CJLJMABO_02024;LOBONEOA_01551	3;3;2;1;1	FNCFANLB_01858 Adenylosuccinate lyase;CJLJMABO_02024 Adenylosuccinate lyase;LOBONEOA_01551 Adenylosuccinate lyase	Lactobacillus gasseri[F02];Lactobacillus crispatus[F08];Lactobacillus crispatus[F12]		-6.47996	-5.5329	-5.62196	-6.26953	-3.76482	-5.94291	-7.08165	-5.03757	-5.32419	-2.63293	-3.76611	-2.03397	-2.69389	0.729341	0.898681	0.270258	0.314316	0.578641	0.825554	0.0250812	0.159726	3.22471	0.377883	0.603142	0.555296	0.00329939	0.0263594	2.95445	0.00430629	0.0448928	2.39915	0.00474366	0.0177177	-1.0397	-0.459363	-0.513935	-0.910755	0.624078	-0.710605	-1.4084	-0.155834	-0.331468	1.31768	0.623289
LHLBANBO_00419;LOBONEOA_01747;FNCFANLB_01369;FNCFANLB_00401;CJLJMABO_00660	LHLBANBO_00419;LOBONEOA_01747;FNCFANLB_01369;FNCFANLB_00401;CJLJMABO_00660	1;1;1;1;1	LHLBANBO_00419 Peptidoglycan O-acetyltransferase;LOBONEOA_01747 Peptidoglycan O-acetyltransferase;FNCFANLB_01369 Peptidoglycan O-acetyltransferase;FNCFANLB_00401 Peptidoglycan O-acetyltransferase;CJLJMABO_00660 Peptidoglycan O-acetyltransferase	Lactobacillus crispatus[F08];Lactobacillus crispatus[F12];Lactobacillus crispatus[F12];Lactobacillus gasseri[F02];Lactobacillus iners[F06]		-6.73612	-4.69726	-4.00847	-4.35204	-4.3357	-4.11872	-4.63776	-3.6212	-4.28047	-2.53116	-2.84716	-2.68347	-2.55068	0.39304	0.719138	1.42615	0.3144	0.578641	1.76585	0.202946	0.452812	3.06357	0.481576	0.684695	0.339703	7.38607e-06	0.000640995	1.63742	0.144209	0.369155	1.29772	0.000645268	0.00431414	-2.39867	-0.640906	-0.0470777	-0.34328	-0.329191	-0.14213	-0.589613	0.286799	-0.281579	1.22655	0.954121
LHLBANBO_00579;FNCFANLB_02006;DPIKIJBC_01205;CJLJMABO_00268;LOBONEOA_00734	LHLBANBO_00579;FNCFANLB_02006;DPIKIJBC_01205;CJLJMABO_00268;LOBONEOA_00734	4;4;4;4;3	LHLBANBO_00579 30S ribosomal protein S21;FNCFANLB_02006 30S ribosomal protein S21;DPIKIJBC_01205 30S ribosomal protein S21;CJLJMABO_00268 30S ribosomal protein S21;LOBONEOA_00734 30S ribosomal protein S21	Lactobacillus gasseri[F02];Lactobacillus crispatus[F08];Lactobacillus jensenii[F12];Lactobacillus crispatus[F12];Lactobacillus iners[F06]		1.88967	1.68857	4.52531	4.26129	3.63633	2.15664	3.57632	5.06926	2.68368	4.99892	3.69825	5.00935	5.54402	0.00963339	0.11875	1.84206	0.328863	0.585491	2.08735	0.00333126	0.0517601	3.02351	0.87266	0.942507	0.245291	0.0765617	0.212987	1.18146	0.572723	0.758263	0.936164	0.0330856	0.075275	-1.4261	-1.58035	0.595381	0.392882	-0.0864501	-1.22135	-0.132478	1.01258	-0.817118	0.958629	-0.0389574
FNCFANLB_01641;CJLJMABO_00715	FNCFANLB_01641;CJLJMABO_00715	7;7	FNCFANLB_01641 GMP synthase [glutamine-hydrolyzing];CJLJMABO_00715 GMP synthase [glutamine-hydrolyzing]	Lactobacillus crispatus[F08];Lactobacillus crispatus[F12]		-5.65225	-6.15827	-2.64191	-8.18216	-3.06614	-7.51853	-7.15194	-0.120337	-3.18072	-1.70533	-0.965641	-1.80617	-1.9254	0.88007	0.958376	0.193125	0.211985	0.513171	4.25473	0.0021813	0.0410063	4.30463	0.151662	0.360696	4.06161	0.0240482	0.0991037	4.1115	0.979298	0.990037	0.0498942	0.0256826	0.0621494	-0.661307	-0.847181	0.444461	-1.5906	0.288632	-1.34684	-1.21218	1.37069	0.246543	0.788486	1.06019
FNCFANLB_00486;CJLJMABO_00428	FNCFANLB_00486;CJLJMABO_00428	14;14	FNCFANLB_00486 Glutamate--tRNA ligase;CJLJMABO_00428 Glutamate--tRNA ligase	Lactobacillus crispatus[F08];Lactobacillus crispatus[F12]		-6.25911	-2.79986	-1.44764	-2.06032	-0.90615	-3.03504	-1.56273	-1.1002	-1.23433	1.26955	0.781829	0.736955	0.641539	0.351394	0.687055	2.72711	0.302092	0.571786	3.36222	0.195774	0.446006	5.38695	0.152261	0.360958	0.63511	0.000859241	0.0113522	2.65984	0.000229484	0.0120476	2.02473	0.00100093	0.00580621	-2.43697	-0.735056	-0.069779	-0.371213	0.196627	-0.850761	-0.126401	0.101155	0.0351672	1.26705	1.02709
FNCFANLB_00227;CJLJMABO_00693	FNCFANLB_00227;CJLJMABO_00693	18;17	FNCFANLB_00227 Glutamyl-tRNA(Gln) amidotransferase subunit A;CJLJMABO_00693 Glutamyl-tRNA(Gln) amidotransferase subunit A	Lactobacillus crispatus[F08];Lactobacillus crispatus[F12]		-0.279865	-1.01503	-2.89458	-2.53402	-1.74304	-0.807885	-3.03906	0.456374	-0.983994	2.37484	1.66026	1.99168	2.05819	0.0533189	0.293561	-1.55627	0.695456	0.826776	0.383637	0.054516	0.234716	2.66869	0.164385	0.378745	1.93991	0.000218051	0.00500412	4.22496	0.182366	0.419672	2.28505	0.00012804	0.00134291	0.0444694	-0.335713	-1.30771	-1.12124	-0.712196	-0.228591	-1.38242	0.425208	-0.319664	1.41732	1.04779
FNCFANLB_02115;CJLJMABO_01730	FNCFANLB_02115;CJLJMABO_01730	12;12	FNCFANLB_02115 Serine--tRNA ligase;CJLJMABO_01730 Serine--tRNA ligase	Lactobacillus crispatus[F08];Lactobacillus crispatus[F12]		-2.6843	-2.49953	-4.19947	-4.39498	-5.66725	-5.8976	-6.20602	0.147709	-2.43484	1.13634	0.853038	1.53156	1.54355	0.00224388	0.0551695	-2.68115	0.462876	0.676134	1.44835	3.5756e-05	0.00769912	3.85804	0.166141	0.38061	4.1295	1.74005e-05	0.00106965	6.53919	0.309147	0.554206	2.40969	1.31355e-05	0.000301231	-0.159379	-0.0968662	-0.671996	-0.73814	-1.16858	-1.24651	-1.35086	0.798754	-0.0749798	1.13323	1.03738
FNCFANLB_02252;CJLJMABO_01863	FNCFANLB_02252;CJLJMABO_01863	7;7	FNCFANLB_02252 Catabolite control protein A;CJLJMABO_01863 Catabolite control protein A	Lactobacillus crispatus[F08];Lactobacillus crispatus[F12]		-3.56442	-5.80977	-5.20365	-4.40821	-1.27774	-0.646519	-4.76384	-6.00327	-4.5263	-0.346046	-1.66413	-1.30805	-0.630289	0.41312	0.731011	1.4271	0.714831	0.84033	-0.577689	0.167338	0.412469	3.69997	0.168153	0.383316	-2.00479	0.0742993	0.208793	2.27287	0.0715637	0.247261	4.27766	0.0394737	0.0866965	-0.221793	-1.26848	-0.985934	-0.615133	0.844163	1.13841	-0.780914	-1.35868	-0.670183	1.27848	0.664047
FNCFANLB_01285;CJLJMABO_01065	FNCFANLB_01285;CJLJMABO_01065	13;13	FNCFANLB_01285 Mannitol-1-phosphate 5-dehydrogenase;CJLJMABO_01065 Mannitol-1-phosphate 5-dehydrogenase	Lactobacillus crispatus[F08];Lactobacillus crispatus[F12]		-8.64921	-7.00993	-2.82682	-3.64358	-4.10678	-5.53474	-1.60441	-5.25463	-4.38422	1.34795	0.464704	1.11883	1.03873	0.0390235	0.249092	4.2863	0.117993	0.443502	3.01014	0.0482021	0.220623	8.82212	0.169489	0.384106	-1.27616	0.00152662	0.0153914	4.53582	0.0219094	0.12047	5.81198	3.39524e-05	0.000544469	-1.7205	-1.22095	0.0538102	-0.195091	-0.336245	-0.771399	0.426323	-0.686039	-0.420792	1.32602	1.05686
CJLJMABO_01553;FNCFANLB_01135;LOBONEOA_01671	CJLJMABO_01553;FNCFANLB_01135	9;9;1	CJLJMABO_01553 Oligosaccharide 4-alpha-D-glucosyltransferase;FNCFANLB_01135 Oligosaccharide 4-alpha-D-glucosyltransferase	Lactobacillus crispatus[F12];Lactobacillus crispatus[F08]	+	-7.03671	-6.25815	-4.2741	-6.70846	-6.24063	-7.39055	-5.15648	-3.41393	-0.737055	-0.76839	-1.27836	-1.02287	-1.57549	0.3582	0.691405	0.693387	0.158992	0.469445	4.57194	0.0194299	0.138946	5.48615	0.170594	0.385387	3.87855	0.000546154	0.00866408	4.79277	0.617947	0.787514	0.914216	0.000213556	0.0019774	-1.15756	-0.861824	-0.108175	-1.03287	-0.855168	-1.29197	-0.44335	0.218564	1.23539	1.22348	1.02977
CJLJMABO_00642;FNCFANLB_00419;LOBONEOA_00698	CJLJMABO_00642;FNCFANLB_00419	17;17;2	CJLJMABO_00642 Phosphoenolpyruvate carboxylase;FNCFANLB_00419 Phosphoenolpyruvate carboxylase	Lactobacillus crispatus[F12];Lactobacillus crispatus[F08]		-5.65975	-5.45266	-7.78692	-7.07929	-8.88093	-5.35765	-6.50542	-5.86072	-6.35904	-0.152244	-0.975081	-0.576815	-0.709249	0.0566784	0.305181	-1.56583	0.236179	0.526142	-0.553674	1.61351e-05	0.00510101	4.95286	0.177252	0.395223	1.01216	0.000199044	0.00471105	6.51869	0.00285625	0.0360165	5.50653	1.47812e-05	0.00031913	-0.311308	-0.242728	-1.01572	-0.781388	-1.378	-0.211265	-0.59135	-0.377857	-0.542878	1.51251	1.24002
FNCFANLB_01616;CJLJMABO_00801	FNCFANLB_01616;CJLJMABO_00801	9;9	FNCFANLB_01616 50S ribosomal protein L14;CJLJMABO_00801 50S ribosomal protein L14	Lactobacillus crispatus[F08];Lactobacillus crispatus[F12]		-1.43192	-1.73581	2.08934	1.8592	1.86459	-1.75888	1.59403	2.65772	4.82069	4.59369	2.44222	2.86746	2.22706	0.0188964	0.169023	2.71352	0.121862	0.445421	5.32307	0.00220002	0.0410063	4.61648	0.182847	0.400634	2.60955	0.0740785	0.208702	1.90295	0.633217	0.79552	-0.706597	0.00969444	0.0297088	-1.46235	-1.60428	0.182218	0.0747348	0.0772511	-1.61505	-0.0491112	0.447675	1.45787	1.35185	0.347026
CJLJMABO_00419;FNCFANLB_00477;DPIKIJBC_01416	CJLJMABO_00419;FNCFANLB_00477	5;5;1	CJLJMABO_00419 Transcription termination/antitermination protein NusG;FNCFANLB_00477 Transcription termination/antitermination protein NusG	Lactobacillus crispatus[F12];Lactobacillus crispatus[F08]		-5.38643	-4.98813	-2.87876	-6.16463	-1.71477	-5.86876	-7.68038	-2.96779	-0.1753	-0.663643	-0.0185199	0.971833	0.167049	0.785594	0.922291	0.325823	0.228842	0.523439	3.61574	0.000172167	0.0133039	5.30146	0.183915	0.40198	3.28992	0.00876396	0.0513086	4.97564	0.43285	0.661302	1.68572	0.00998424	0.0303922	-0.872816	-0.734422	-0.00148579	-1.14321	0.40296	-1.04041	-1.66989	-0.032422	0.937872	0.768189	0.992347
FNCFANLB_00148;CJLJMABO_01257	FNCFANLB_00148;CJLJMABO_01257	11;11	FNCFANLB_00148 putative protein;CJLJMABO_01257 putative protein	Lactobacillus crispatus[F08];Lactobacillus crispatus[F12]		-1.80932	-1.78256	-2.92806	-1.92436	-2.4195	-2.40383	-3.35472	-3.23684	-2.89801	0.0754537	-0.481219	0.041499	-0.207048	0.0297774	0.211889	-0.810156	0.0826784	0.425011	-1.27149	0.000942084	0.028956	1.65311	0.187947	0.406376	-0.461329	0.000122461	0.00338757	2.46327	0.00325856	0.0389644	2.9246	2.49273e-05	0.000439922	-0.0118064	0.00951546	-0.903033	-0.103448	-0.497895	-0.485412	-1.24293	-1.14901	-0.879094	1.48967	1.0462
CJLJMABO_00449;FNCFANLB_02193;FNCFANLB_01209	CJLJMABO_00449;FNCFANLB_02193	7;7;1	CJLJMABO_00449 L-ribulose-5-phosphate 4-epimerase;FNCFANLB_02193 L-ribulose-5-phosphate 4-epimerase	Lactobacillus crispatus[F12];Lactobacillus crispatus[F08]		-7.76462	-5.19107	-5.76879	0.639147	-7.3355	-4.10521	-5.5744	-0.535643	-2.75401	0.836659	0.330205	0.00654237	0.37955	0.345596	0.684198	2.04889	0.107105	0.435343	4.83302	0.112846	0.340105	6.86608	0.188439	0.406845	2.78412	0.0237263	0.098051	4.81719	0.312398	0.557754	2.03307	0.0175513	0.0461022	-1.51513	-0.724361	-0.901876	1.06706	-1.38327	-0.390715	-0.842146	0.706091	0.0244631	1.12775	0.972137
CJLJMABO_01109;FNCFANLB_00306;LOBONEOA_00318	CJLJMABO_01109;FNCFANLB_00306	7;7;2	CJLJMABO_01109 MreB-like protein;FNCFANLB_00306 MreB-like protein	Lactobacillus crispatus[F12];Lactobacillus crispatus[F08]		-0.0429675	-3.37591	-3.89037	-6.05866	-6.60464	-0.577626	-5.5509	-2.57855	-3.06989	0.501631	-0.799929	0.00783695	-0.133233	0.294536	0.643702	-2.827	0.624049	0.780393	-1.11478	0.509933	0.703104	1.60352	0.193841	0.414464	1.71222	0.013481	0.0675372	4.43052	0.00369907	0.0423051	2.7183	0.0348369	0.0784392	0.970389	-0.359542	-0.564824	-1.43003	-1.64789	0.757047	-1.22742	-0.0413734	-0.237433	1.1877	0.668342
FNCFANLB_02329;CJLJMABO_01591	FNCFANLB_02329;CJLJMABO_01591	3;3	FNCFANLB_02329 hypothetical protein;CJLJMABO_01591 hypothetical protein	Lactobacillus crispatus[F08];Lactobacillus crispatus[F12]		-5.82071	-4.59515	-5.65145	-8.24217	-5.35796	-2.75822	-6.13075	-4.56437	-2.97866	-0.567259	-1.21891	-1.82633	-2.12311	0.712356	0.890646	-0.420183	0.29545	0.566265	1.43641	0.0475447	0.219428	3.77403	0.199285	0.421421	1.8566	0.00620601	0.0418959	4.19421	0.164577	0.397044	2.33761	0.0109293	0.0325088	-0.810228	-0.268621	-0.735429	-1.88034	-0.605727	0.543168	-0.947246	-0.255019	0.445752	1.51142	1.22343
FNCFANLB_01949;CJLJMABO_00480	FNCFANLB_01949;CJLJMABO_00480	2;2	FNCFANLB_01949 Ribosomal silencing factor RsfS;CJLJMABO_00480 Ribosomal silencing factor RsfS	Lactobacillus crispatus[F08];Lactobacillus crispatus[F12]		-2.83164	-5.0914	-8.30356	-4.93228	-2.91829	-6.41577	-6.24402	-4.69306	-3.06751	1.52046	-0.245437	0.194179	-0.0796347	0.318866	0.664206	-1.80126	0.959231	0.979819	0.0812403	0.130742	0.368107	4.30892	0.202202	0.424749	1.8825	0.00109272	0.0128627	6.11018	0.0708628	0.246184	4.22767	0.00181609	0.00873761	0.162364	-0.59515	-1.67193	-0.541811	0.133319	-1.0391	-0.98153	-0.461618	0.083299	1.62128	1.02931
FNCFANLB_00466;CJLJMABO_02108	FNCFANLB_00466;CJLJMABO_02108	8;8	FNCFANLB_00466 50S ribosomal protein L10;CJLJMABO_02108 50S ribosomal protein L10	Lactobacillus crispatus[F08];Lactobacillus crispatus[F12]		1.01343	0.855178	1.003	0.255303	0.154905	1.45893	0.653671	2.68967	1.54136	4.01188	3.43117	3.86525	3.82726	0.410848	0.730286	-0.229145	0.283206	0.557497	1.18121	4.46054e-05	0.00769912	2.84958	0.206733	0.430445	1.41035	3.33878e-05	0.00162597	3.07873	0.197751	0.440266	1.66838	2.87369e-05	0.00048361	-0.613646	-0.722609	-0.620832	-1.13563	-1.20476	-0.306917	-0.861349	0.540468	-0.25016	1.45083	1.05101
FNCFANLB_01890;CJLJMABO_00813	FNCFANLB_01890;CJLJMABO_00813	34;33	FNCFANLB_01890 Elongation factor G;CJLJMABO_00813 Elongation factor G	Lactobacillus crispatus[F08];Lactobacillus crispatus[F12]		0.580676	1.29264	0.829212	1.76882	-0.153185	-0.0286605	1.27333	1.56141	1.14649	3.29121	2.79041	2.98453	2.87616	0.722015	0.897318	-0.198752	0.439048	0.662574	0.417297	0.0859465	0.295296	2.04892	0.206761	0.430445	0.616048	0.00262134	0.0225125	2.24767	0.0352928	0.162376	1.63162	0.00195531	0.00919591	-0.854614	-0.230032	-0.636581	0.18771	-1.49841	-1.38917	-0.246965	0.00575587	-0.358238	1.52326	1.08392
FNCFANLB_01683;CJLJMABO_01314	FNCFANLB_01683;CJLJMABO_01314	15;15	FNCFANLB_01683 Methionine--tRNA ligase;CJLJMABO_01314 Methionine--tRNA ligase	Lactobacillus crispatus[F08];Lactobacillus crispatus[F12]		-5.90788	-5.59269	-5.55939	-5.30017	-3.8905	-5.37258	-4.89166	-3.65048	-1.88966	-0.138434	-0.130219	-0.0586292	-0.0373638	0.0779091	0.355543	0.747423	0.173514	0.48361	2.98021	0.0150654	0.118736	5.65912	0.210646	0.435736	2.23279	7.35694e-05	0.00248766	4.9117	0.201888	0.445388	2.67891	2.77606e-06	0.00011483	-1.08254	-0.953531	-0.939903	-0.8338	-0.256817	-0.86344	-0.666595	-0.158575	0.562133	1.27892	1.28228
FNCFANLB_02107;CJLJMABO_01480	FNCFANLB_02107;CJLJMABO_01480	19;19	FNCFANLB_02107 Triosephosphate isomerase;CJLJMABO_01480 Triosephosphate isomerase	Lactobacillus crispatus[F08];Lactobacillus crispatus[F12]		2.47953	0.624821	2.81349	2.91351	2.71779	3.5097	2.56503	3.07056	3.30454	5.42486	5.34579	5.43261	5.37214	0.377216	0.708246	1.35173	0.324772	0.584895	1.63538	0.150633	0.390866	3.84168	0.222035	0.449586	0.283649	8.67348e-05	0.00272261	2.48995	0.0287655	0.143213	2.2063	4.20743e-05	0.000633404	-0.694713	-1.95031	-0.468624	-0.400918	-0.533415	0.00269181	-0.636831	-0.294596	-0.136193	1.29922	1.24569
FNCFANLB_02156;CJLJMABO_00288	FNCFANLB_02156;CJLJMABO_00288	1;1	FNCFANLB_02156 hypothetical protein;CJLJMABO_00288 hypothetical protein	Lactobacillus crispatus[F08];Lactobacillus crispatus[F12]		-4.33959	-4.52748	-6.28347	-4.2726	-7.69946	-6.04794	-7.4717	-0.472015	-4.08186	1.05807	0.474973	0.630888	1.23796	0.0340035	0.231538	-1.9215	0.443239	0.664558	2.1566	1.32851e-05	0.00489997	5.28401	0.238345	0.467361	4.0781	0.000144751	0.00388283	7.20551	0.330991	0.575626	3.12741	0.00010626	0.00118272	-0.335869	-0.391982	-0.916399	-0.315863	-1.33928	-0.846058	-1.27126	0.819158	-0.258901	1.27611	1.10197
FNCFANLB_02570;CJLJMABO_02081	FNCFANLB_02570;CJLJMABO_02081	3;3	FNCFANLB_02570 hypothetical protein;CJLJMABO_02081 hypothetical protein	Lactobacillus crispatus[F08];Lactobacillus crispatus[F12]		-2.70952	-5.27376	-6.45924	-7.18171	-5.07751	-5.36341	-5.09847	-1.34404	-4.14583	1.37203	1.03815	0.813838	1.14365	0.370138	0.700998	-1.84443	0.579403	0.753139	1.24671	0.15477	0.397239	5.08356	0.24924	0.480041	3.09114	3.44134e-05	0.00163778	6.92799	0.220832	0.466212	3.83685	5.10829e-05	0.000715484	0.0744339	-0.735893	-1.11052	-1.33882	-0.673875	-0.764224	-0.6805	0.50594	-0.379454	1.36425	1.25874
FNCFANLB_01707;CJLJMABO_02112	FNCFANLB_01707;CJLJMABO_02112	3;3	FNCFANLB_01707 Tyrosine--tRNA ligase 1;CJLJMABO_02112 Tyrosine--tRNA ligase 1	Lactobacillus crispatus[F08];Lactobacillus crispatus[F12]		-5.15777	-5.73258	-6.57541	-7.3878	-4.59148	-4.12816	-4.5328	-4.30054	-1.88374	-1.13985	-4.41874	-1.65751	-1.40114	0.997803	0.998623	0.00204689	0.289292	0.562997	2.35303	0.0183099	0.134617	3.29086	0.25656	0.488293	2.35099	0.0151408	0.0722905	3.28882	0.583495	0.765426	0.937831	0.0281336	0.066269	-0.542824	-0.829616	-1.25013	-1.65546	-0.260279	-0.0291129	-0.231001	-0.11512	1.09071	1.46186	-0.174094
FNCFANLB_02400;CJLJMABO_02157	FNCFANLB_02400;CJLJMABO_02157	5;5	FNCFANLB_02400 hypothetical protein;CJLJMABO_02157 hypothetical protein	Lactobacillus crispatus[F08];Lactobacillus crispatus[F12]		-3.12799	-5.10086	-5.1129	-5.83465	-4.65545	-3.68922	-8.42362	-7.21224	-6.25269	1.08452	1.11158	0.741974	0.668604	0.357614	0.69091	-1.42874	0.185776	0.492914	-2.61804	0.119652	0.35188	5.0161	0.259651	0.492379	-1.18929	0.00113006	0.0131107	6.44484	0.0306982	0.148467	7.63413	0.000137397	0.00142416	0.117697	-0.469689	-0.473273	-0.688161	-0.337074	-0.0493988	-1.45898	-1.09831	-0.812622	1.37189	1.37995
FNCFANLB_00168;CJLJMABO_01237	FNCFANLB_00168;CJLJMABO_01237	1;1	FNCFANLB_00168 Bifunctional protein FolD protein;CJLJMABO_01237 Bifunctional protein FolD protein	Lactobacillus crispatus[F08];Lactobacillus crispatus[F12]		-8.34947	-5.44123	-6.89676	-6.24915	-3.88579	-6.68958	-4.29932	-6.23323	-7.69599	-0.653017	-1.65357	-1.7075	-1.42007	0.530638	0.80075	1.29123	0.971085	0.98398	-0.069262	0.155148	0.397617	5.53681	0.263987	0.496961	-1.36049	0.00135423	0.014456	4.24558	0.0585163	0.219672	5.60607	0.000798742	0.00504312	-1.38904	-0.280377	-0.835249	-0.58837	0.31258	-0.756269	0.154936	-0.5823	-1.13993	1.54496	1.16353
CJLJMABO_00393;FNCFANLB_00037;DPIKIJBC_00393	CJLJMABO_00393;FNCFANLB_00037	14;14;2	CJLJMABO_00393 Proline--tRNA ligase;FNCFANLB_00037 Proline--tRNA ligase	Lactobacillus crispatus[F12];Lactobacillus crispatus[F08]		-2.58725	-3.64164	-1.56766	-1.86572	-1.90391	-1.19545	-1.97915	-1.1915	-0.224528	-0.231234	-1.25739	-0.0219719	0.0156381	0.207353	0.559952	1.41207	0.0789466	0.418464	2.40643	0.0616872	0.247355	2.7407	0.267526	0.499398	0.994367	0.0135115	0.0675372	1.32864	0.621156	0.789415	0.334272	0.00106105	0.00604544	-1.13813	-2.11424	-0.194256	-0.47018	-0.505535	0.150319	-0.575186	0.153982	1.04915	1.04294	0.092979
CJLJMABO_01106;FNCFANLB_00309;DPIKIJBC_01367	CJLJMABO_01106;FNCFANLB_00309;DPIKIJBC_01367	20;20;10	CJLJMABO_01106 ATP synthase subunit beta;FNCFANLB_00309 ATP synthase subunit beta;DPIKIJBC_01367 ATP synthase subunit beta	Lactobacillus jensenii[F12];Lactobacillus crispatus[F12];Lactobacillus crispatus[F08]		-1.17081	-0.652544	-0.259036	-0.40021	-4.17807	-0.904894	-1.30121	0.65706	-0.824215	1.96924	1.74341	1.63804	2.18136	0.544318	0.809255	-0.49701	0.454344	0.672101	0.828098	0.0262966	0.164007	2.79469	0.286798	0.520019	1.32511	0.00930901	0.053321	3.2917	0.221669	0.467123	1.96659	0.0120176	0.0349016	-0.598644	-0.304641	-0.0814092	-0.161496	-2.30463	-0.447796	-0.672622	0.43828	-0.402028	1.18266	1.05455
CJLJMABO_01595;FNCFANLB_02333;LHLBANBO_00688	CJLJMABO_01595;FNCFANLB_02333	11;11;2	CJLJMABO_01595 putative ABC transporter ATP-binding protein;FNCFANLB_02333 putative ABC transporter ATP-binding protein	Lactobacillus crispatus[F12];Lactobacillus crispatus[F08]		-6.38672	-2.00825	-6.28532	-3.95006	-6.73144	-3.1838	-3.73322	-0.901444	-3.7058	1.75085	0.715432	1.33209	1.46619	0.837113	0.944544	-0.579284	0.553299	0.736548	1.89386	0.237758	0.488707	5.51363	0.288949	0.521668	2.47315	0.000616649	0.00918952	6.09291	0.228384	0.474343	3.61976	0.00228113	0.0102813	-1.28043	0.137351	-1.2476	-0.491424	-1.39206	-0.243303	-0.421208	0.495742	-0.412329	1.35458	1.0193
FNCFANLB_01344;CJLJMABO_01118	FNCFANLB_01344;CJLJMABO_01118	4;4	FNCFANLB_01344 Phosphate acetyltransferase;CJLJMABO_01118 Phosphate acetyltransferase	Lactobacillus crispatus[F08];Lactobacillus crispatus[F12]		-5.63894	-6.07187	-4.98598	-4.81586	-6.85073	-2.71442	-5.69473	-6.59404	-5.50106	-1.26241	-2.16523	-2.36992	-2.07093	0.292415	0.641979	0.843062	0.788377	0.883828	-0.192147	0.000742044	0.0260658	3.88828	0.299232	0.532953	-1.03521	0.00826417	0.0496973	3.04522	0.0471667	0.195103	4.08043	0.00317885	0.0131738	-0.652695	-0.874384	-0.318333	-0.231221	-1.27321	0.844861	-0.681264	-1.14177	-0.582093	1.58839	1.12608
FNCFANLB_00490;CJLJMABO_00432	FNCFANLB_00490;CJLJMABO_00432	12;12	FNCFANLB_00490 Aminopeptidase C;CJLJMABO_00432 Aminopeptidase C	Lactobacillus crispatus[F08];Lactobacillus crispatus[F12]		-0.793657	-2.17998	-2.15845	-2.50518	-2.42022	-2.22699	-6.41206	-3.84237	-6.3334	0.751273	-0.467107	0.529978	0.41736	0.199805	0.549982	-1.65776	0.161002	0.471765	-3.60107	0.19962	0.449365	1.79469	0.324454	0.557899	-1.94331	0.011031	0.0600529	3.45246	0.131174	0.351324	5.39577	0.00735115	0.0242727	0.569971	-0.0229958	-0.0137888	-0.162094	-0.125753	-0.0431032	-1.83317	-0.734046	-1.79952	1.23078	0.709645
CJLJMABO_00282;FNCFANLB_02162;LOBONEOA_00722	CJLJMABO_00282;FNCFANLB_02162	3;3;1	CJLJMABO_00282 Peptidase T;FNCFANLB_02162 Peptidase T	Lactobacillus crispatus[F12];Lactobacillus crispatus[F08]		-3.03118	-5.01114	-4.87374	-6.38941	-6.90561	-4.95932	-5.72543	-6.6424	-6.01932	-4.85101	-2.27822	-4.47554	-3.70678	0.299098	0.649626	-1.74954	0.234945	0.525873	-2.30969	0.883461	0.934113	0.193277	0.326588	0.559694	-0.560155	0.0332809	0.122956	1.94282	0.0182226	0.108405	2.50297	0.0332943	0.0756859	1.41192	-0.0152885	0.0837538	-1.00878	-1.38088	0.0220634	-0.530172	-1.19114	-0.742013	0.10014	1.95468
FNCFANLB_01108;CJLJMABO_00847	FNCFANLB_01108;CJLJMABO_00847	11;10	FNCFANLB_01108 Histidine--tRNA ligase;CJLJMABO_00847 Histidine--tRNA ligase	Lactobacillus crispatus[F08];Lactobacillus crispatus[F12]		-3.36851	-3.33362	-5.76667	-3.81246	-5.99564	-4.13789	-3.31381	-5.23321	-7.47223	-0.167288	-0.947727	-0.417364	-1.22821	0.0802506	0.363333	-1.25423	0.227191	0.522092	-3.00165	0.00155208	0.0368271	2.66092	0.331572	0.564799	-1.74742	0.000817013	0.0110169	3.91515	0.111197	0.319168	5.66257	0.000383837	0.00297004	0.0471296	0.0623585	-0.999426	-0.14661	-1.09935	-0.288625	0.0710022	-0.766622	-1.74373	1.44414	1.10356
CJLJMABO_00900;FNCFANLB_01012;LOBONEOA_01577	CJLJMABO_00900;FNCFANLB_01012	10;10;2	CJLJMABO_00900 putative bifunctional oligoribonuclease and PAP phosphatase NrnA;FNCFANLB_01012 putative bifunctional oligoribonuclease and PAP phosphatase NrnA	Lactobacillus crispatus[F12];Lactobacillus crispatus[F08]		-3.71495	-3.30096	-3.06734	-5.11502	-3.87981	-3.30574	-7.31572	0.389355	-3.49302	1.98031	1.09214	1.33758	0.783274	0.264225	0.617129	-1.02877	0.496391	0.695262	1.95613	0.000252968	0.0157469	4.80628	0.342628	0.577484	2.98489	0.000988415	0.0123217	5.83505	0.377401	0.615631	2.85016	0.00182923	0.00878108	-0.548442	-0.405741	-0.325214	-1.03103	-0.605265	-0.40739	-1.78959	0.866273	-0.471942	1.41466	1.10851
FNCFANLB_02280;CJLJMABO_01076	FNCFANLB_02280;CJLJMABO_01076	1;1	FNCFANLB_02280 hypothetical protein;CJLJMABO_01076 hypothetical protein	Lactobacillus crispatus[F08];Lactobacillus crispatus[F12]		-4.42143	-7.00845	-5.20831	-6.69623	-3.20377	-5.22746	-4.20967	-4.53788	-3.02858	-1.77451	-2.61525	-2.04051	-2.37216	0.646132	0.853433	0.805849	0.351626	0.598576	1.93171	0.218617	0.468118	3.51433	0.343703	0.578194	1.12586	0.00756352	0.0473496	2.70848	0.268738	0.516247	1.58262	0.0163122	0.0435978	-0.232168	-1.75293	-0.694734	-1.56939	0.483622	-0.705991	-0.107688	-0.300626	0.58661	1.3238	0.829578
FNCFANLB_01689;CJLJMABO_01308;LOBONEOA_01377;DPIKIJBC_00731	FNCFANLB_01689;CJLJMABO_01308	10;10;4;2	FNCFANLB_01689 Bifunctional protein GlmU;CJLJMABO_01308 Bifunctional protein GlmU	Lactobacillus crispatus[F08];Lactobacillus crispatus[F12]		-7.0005	-0.824317	-5.6951	-7.65607	-2.21811	-1.08415	-2.80201	-2.56692	-2.63947	1.16648	1.07022	1.07033	1.08794	0.995701	0.997504	0.0213242	0.744725	0.85459	1.30922	0.351579	0.584776	5.01115	0.347321	0.580412	1.28789	0.0145637	0.0705241	4.98983	0.000227815	0.0120476	3.70194	0.0468623	0.0988149	-1.58152	0.436777	-1.15493	-1.79575	-0.0186969	0.351867	-0.209507	-0.132683	-0.156391	1.08734	1.05588
FNCFANLB_01273;CJLJMABO_01054	FNCFANLB_01273;CJLJMABO_01054	1;1	FNCFANLB_01273 PTS system sorbose-specific EIIC component;CJLJMABO_01054 PTS system sorbose-specific EIIC component	Lactobacillus crispatus[F08];Lactobacillus crispatus[F12]		-6.31971	-5.24977	-5.57481	-5.94054	-7.5036	-6.4703	-4.68031	-3.81127	-5.60419	-4.91016	-3.2387	-2.9782	-2.8055	0.751484	0.906812	-0.24917	0.430782	0.657172	1.07701	0.0573734	0.239561	2.3016	0.347382	0.580412	1.32618	0.00725071	0.0461844	2.55077	0.375813	0.614426	1.22459	0.0247805	0.0603957	-0.903518	-0.167266	-0.390933	-0.642603	-1.71818	-1.00714	0.224596	0.822601	-0.411151	0.0664316	1.21661
[truncated: 3,764 more rows]
[truncated: 28 more columns]

## Sheet: 3_Microbiome proteome
Protein IDs	Majority protein IDs	Peptide counts (all)	Fasta headers	Organism [genome from donor #]	F02		F06					F08		F12				Average F02	Average F06	Average F08	Average F12	in a genome assembly from donor f02	in a genome assembly from donor f06	in a genome assembly from donor f08	in a genome assembly from donor f12	ANOVA p<0.05	Detected to F02	Detected to F06	Detected to F08	Detected to F12	Unique to F02	Unique to F06	Unique to F08	Unique to F12	Enriched in F02	Enriched in F06	Enriched in F08	Enriched in F12	Lactobacillus crispatus	Lactobacillus gasseri	Lactobacillus iners	Bifidobacterium lacrimalis	Lactobacillus jensenii	Bifidobacterium vaginale	Atopobium vaginae	Ureplasma parvum			Donor
[truncated: 1,095 more rows]
[truncated: 55 more columns]

[truncated: 5 more sheets: 4_Detected amylases, 5_Detected amylases family GH13, 6_Human proteome, 7_Human heatmap, 8_DAVID Enrichments]
